# Supplementary material for: Detection of Temporal Clusters of Healthcare-Associated Infections or Colonizations with Pseudomonas aeruginosa in Two Hospitals: Comparison of SaTScan and WHONET Software Packages
Source: PLoS One. 2015 Oct 8;10(10):e0139920. doi: 10.1371/journal.pone.0139920 (PMC4598114; doi:10.1371/journal.pone.0139920)
Supplement: S1 Dataset — S: susceptible, I: intermediate, R: resistant. (XLS) [file pone.0139920.s001.xls]

## Sheet: Feuil1
care unit	date_sample	piperacillin	ticarcillin	aztreonam	meropenem	imipenem	ceftazimdime	amikacine	tobramycine	gentamycine	colistine	ciprofloxacine
2080	2005-01-01		I			S	S	S	S	S		S
8200	2005-01-03		I			S	S	S	R	R		R
2012	2005-01-06		I			S	I	S	S	I		I
8200	2005-01-13		I			S	S	I	S	S		S
2070	2005-01-14		I			S	S	S	S	S		S
2603	2005-01-15		I			S	S	S	S	S		S
2200	2005-01-17		I			S	S	S	R	R		R
8200	2005-01-27	S	S	S		S	S	S	S	I	S	S
2061	2005-01-27	R	R	I		S	I	S	S	R	S	S
2061	2005-01-29	S	S	S		S	S	S	S	S	S	S
2061	2005-01-29	I	R	I		S	R	S	S	S	S	S
2080	2005-01-30		R			S	S	S	S	S		S
8102	2005-01-31	R	R	I		S	S	R	R	R	S	R
2850	2005-01-31	S	S	S		R	S	S	S	R	S	R
2890	2005-01-31	S	S	S		S	S	S	S	R	S	S
2063	2005-02-01	R	R	R		S	R	S	S	I	S	S
2031	2005-02-01		R			S	I	S	R	R		R
2262	2005-02-02	S	S	S		S	S	I	S	R	S	S
2702	2005-02-02	S	R	I		S	I	I	R	R	S	R
2070	2005-02-03	S	S	S		S	S	S	S	S	S	S
2262	2005-02-08	R	R	R		S	R	R	S	R	S	S
2205	2005-02-09	S	S	S		S	S	S	S	S	S	S
2063	2005-02-09	R	R	S		R	S	R	R	R	S	R
2061	2005-02-10	S	I	I		I	S	S	R	R	S	R
2061	2005-02-10	S	I	S		I	S	R	R	R	S	R
2262	2005-02-10	S	I	S		I	I	S	S	S	S	S
2340	2005-02-13
2850	2005-02-13	S	S	S		S	S	S	S	I	S	S
8200	2005-02-14	S	S	S		I	S	S	S	I	S	S
2000	2005-02-14	S	S	S		S	S	S	S	I	S	S
2380	2005-02-15	S	S	S		S	S	S	S	I	S	S
2061	2005-02-15	S	S	S		R	S	I	S	R	S	R
2061	2005-02-15	R	R	R		R	R	S	S	S	S	S
2080	2005-02-17	S	R	S		S	I	S	S	I	S	R
2063	2005-02-17	S	R	S		S	S	S	S	R	S	R
2380	2005-02-18		S			S	S	S	S	S		S
2070	2005-02-18		I			S	S	S	S	S		S
2006	2005-02-21	S	S	S		S	S	S	S	S	S	S
2063	2005-02-22	S	S	S		S	S	S	S	S	S	S
2262	2005-02-22	R	R	I		S	I	S	S	I	S	S
2701	2005-02-23	S	S	S		R	S	S	S	R	S	S
2851	2005-02-23	S	S	S		S	S	S	S	S	S	S
2040	2005-02-25	S	S	S		S	S	S	S	S	S	R
2063	2005-02-27	S	S	S		S	S	S	S	R	S	S
2200	2005-02-28	S	S	S		S	S	S	R	R	S	S
2890	2005-03-06	S	S	S		S	S	S	S	S	S	S
8200	2005-03-07	S	I	R		S	S	S	S	I	S	S
2006	2005-03-07	S	I	I		S	S	R	R	R	S	R
2051	2005-03-09	S	R	I		S	S	S	S	S	S	R
2350	2005-03-09	S	S	S		S	S	S	S	S	S	S
2063	2005-03-11	S	S	S		S	S	S	S	S	S	S
2063	2005-03-12	S	S	S		I	S	S	S	I	S	R
2012	2005-03-14	R	R	I		S	R	S	R	R	S	R
2380	2005-03-14	R	R	I		S	I	R	R	R	S	R
2006	2005-03-14	S	S	S		S	S	S	S	R	S	S
2703	2005-03-14		I			S	S	S	S	S		S
2380	2005-03-15		I			S	S	S	S	S		S
2200	2005-03-17	S	S	S		S	S	S	S	R	S	S
2062	2005-03-17	S	S	S		S	S	S	S	S	S	S
2890	2005-03-19	S		S		S	S	S	S	S	S	S
2200	2005-03-21		I			I	S	S	R	R		R
2020	2005-03-21	S	S	I		S	S	S	S	I	S	S
2061	2005-03-21	S	R	I		S	S	S	S	S	S	S
2340	2005-03-22	S	S	S		R	S	S	S	I	S	R
2851	2005-03-22	S	S	S		S	S	S	S	S	S	S
8102	2005-03-23		R			R	I	S	R	R		R
2080	2005-03-24	S	S	S		S	S	S	S	I	S	S
7601	2005-03-24	S	I	I		I	S	S	S	I	S	S
2031	2005-03-28	S	S	S		S	S	S	S	I	S	S
2281	2005-03-29		I			S	S	S	S	S		S
7502	2005-03-30					S	S	S	S	S		S
2200	2005-03-30		I			S	S	S	S	S		S
7402	2005-03-31	S	S	S		S	S	S	S	I	S	S
2851	2005-04-01	S	S	I		S	S	S	S	R	S	S
2890	2005-04-01	S	I	S		S	S	S	R	R	S	R
2800	2005-04-04	S	S	S		S	S	S	S	S	S	S
8200	2005-04-04	S	S	I		S	S	S	S	S	S	S
2080	2005-04-07	I	R	S		S	R	S	S	R	S	S
2006	2005-04-07	S	R	R		S	I	S	I	R	S	R
2330	2005-04-07	S	S	S		S	S	S	S	S	S	S
2006	2005-04-07	S	S	S		S	S	S	S	S	S	S
2890	2005-04-10	S	S	S		S	S	S	S	S	S	R
2061	2005-04-10	S	S	S		R	S	S	S	I	S	S
2703	2005-04-12	S	S	S		S	S	S	S	R	S	S
2031	2005-04-13		I			S	I	S	R	R		R
2200	2005-04-14	S	S	S		S	S	S	S	S	S	S
2890	2005-04-14		S			S	S	S	S	S		S
2851	2005-04-17		I			S	S	S	S	S		S
2850	2005-04-19	S	S	S		S	S	S	I	R	S	S
2890	2005-04-21	R	R	R		S	R	I	R	R	S	R
2850	2005-04-23		S			S	S	S	S	S		S
2006	2005-04-25	S	I	S		S	S	S	S	S	S	S
8200	2005-04-27	S	S	S		S	S	S	S	S	S	S
2006	2005-04-28	S	S	S		S	S	S	S	I	S	S
8200	2005-04-28	S	I	S		S	S	S	S	S	S	S
2262	2005-04-28	S	S	S		S	S	S	S	S	S	S
2070	2005-04-29		S			S	S	S	S	R		R
8200	2005-04-30	S	I	I		S	S	S	S	S	S	S
2851	2005-04-30	S	S	S		S	S	S	S	S	S	S
2890	2005-05-02	S	S	S		S	S	S	S	I	S	S
2063	2005-05-03	S	S	S		S	S	S	S	S	S	S
2281	2005-05-03		I			S	S	S	S	S		S
2063	2005-05-04	S	S	S		S	S	I	S	R	S	S
2603	2005-05-06	S	S	S		S	S	S	S	S	S	S
8200	2005-05-08	S	S	S		S	S	S	S	S	S	S
8102	2005-05-09	R	R	I		R	R	R	R	R	S	R
2012	2005-05-09	I	I	I		S	S	S	R	R	S	R
2061	2005-05-09	S	S	S		S	S	S	S	R	S	S
2850	2005-05-09	S	S	S		S	S	S	S	I	S	S
2380	2005-05-10	S	S	S		S	S	S	R	R	S	S
2360	2005-05-11		I			S	I	S	R	R		R
2322	2005-05-17		I			S	S	S	S	S		S
2020	2005-05-20	S	S	S		S	S	S	S	S	S	S
2850	2005-05-20	S	S	S		S	S	S	S	R	S	S
2040	2005-05-22		S			S	S	S	S	S		S
2080	2005-05-23	R	R	I		R	I	S	S	R	S	R
2264	2005-05-23	S	S	S		S	S	S	S	S	S	S
2006	2005-05-24	S	S	I		I	S	I	S	I	S	R
2890	2005-05-25	S	S	S		R	S	S	S	S	S	S
2080	2005-05-25	S	S	S		S	S	S	S	I	S	S
2850	2005-05-25	S	S	S		S	S	S	S	I	S	S
2012	2005-05-26	S	S	S		S	S	S	S	I	S	S
2012	2005-05-27	S	S	S		S	S	S	S	S	S	R
2800	2005-05-27		I			S	S	S	S	S		S
2000	2005-05-31		I			S	S	S	S	S		S
2703	2005-06-01		I			S	S	S	S	S		S
2264	2005-06-02		I			S	S	S	S	S		S
2850	2005-06-03	S	S	S		S	S	S	S	S	S	S
2200	2005-06-03	S	S	S		R	S	R	R	R	S	R
2702	2005-06-06	S	S	S		S	S	S	S	S	S	S
2002	2005-06-06		I			S	S	I	S	S		S
2063	2005-06-08	S	S	S		R	S	R	R	R	S	R
2350	2005-06-08	S	S	S		S	S	S	S	S	S	S
2031	2005-06-09	S	S	S		S	S	S	S	S	S	S
2890	2005-06-09	S	S	S		R	S	S	S	I	S	S
2702	2005-06-10	S	S	S		S	S	S	S	S	S	R
2702	2005-06-11	S	S	S		R	S	S	S	I	S	S
2890	2005-06-12	S	S	S		R	S	S	S	I	S	I
2851	2005-06-12	S	S	S		S	S	S	S	S	S	S
8200	2005-06-13	S	S	S		S	S	S	I	R	S	S
2851	2005-06-13	S	S	S		S	S	S	S	S	S	S
2070	2005-06-15	S	S	S		S	S	I	R	R	S	R
2850	2005-06-16		I			S	S	S	S	S		S
2006	2005-06-16	S	S	S		S	S	S	S	R	S	S
2860	2005-06-17	S	S	S		S	S	S	S	S	S	S
2800	2005-06-18	S	S	S		S	S	S	S	R	S	S
2063	2005-06-18	S	S	S		S	S	S	R	R	S	R
7800	2005-06-20	S	S	S		S	S	S	S	S	S	S
2200	2005-06-20	R	R	R		R	R	R	R	R	S	R
8200	2005-06-20	S	S	S		S	S	S	S	I	S	S
2031	2005-06-21	R	R	R		S	R	I	R	R	S	R
2205	2005-06-23	S	S	S		S	S	S	S	S	S	S
2702	2005-06-23	S	S	S		S	S	S	I	R	S	S
2080	2005-06-24	R	R	I		R	I	S	R	R	S	R
2301	2005-06-25		I			R	S	I	S	S		S
2380	2005-06-27		I			S	S	S	S	S		S
2012	2005-06-27		I			S	S	S	R	R		R
2890	2005-06-27	R	R	I		R	I	S	R	R	S	R
8200	2005-06-28	S	I	S		S	S	S	S	S	S	S
2205	2005-06-29	R	R	I		S	R	S	S	S	S	S
7401	2005-06-29	R	S	S		R	S	S	R	R	S	R
2850	2005-06-29	S	S	S		R	S	S	S	S	S	S
2063	2005-06-30	R	R	R		I	R	S	S	I	S	R
2890	2005-07-01	S	S	S		S	S	S	S	I	S	S
2200	2005-07-01	S	R	S		R	S	S	S	R	S	S
2330	2005-07-04	S	S	S		S	S	S	S	R	S	S
2006	2005-07-04	S	R	R		S	S	I	R	R	S	R
2850	2005-07-05		I			S	S	S	S	S		S
8200	2005-07-05	S	S	S		S	S	S	S	S	S	S
2703	2005-07-05		I			S	S	S	R	R		R
2850	2005-07-07	S	S	S		S	S	S	S	S	S	S
2006	2005-07-07	S	S	S		S	S	S	S	I	S	S
2322	2005-07-08	R	R	I		S	I	S	R	R	S	R
2000	2005-07-08	S	S	S		S	S	I	R	R	S	R
8102	2005-07-09	S	S	S		S	S	S	S	S	S	S
2061	2005-07-09	S	S	S		S	S	S	S	S	S	S
2061	2005-07-11	S	S	S		S	S	S	R	R	S	R
8101	2005-07-12		I			S	S	S	R	R		R
7502	2005-07-12	S	S	S		S	S	I	I	R	S	S
2200	2005-07-13	S	S	S		S	S	S	S	I	S	S
2701	2005-07-13		I			S	I	R	R	R		R
2851	2005-07-13	S	I	S		S	S	S	S	S	S	S
2850	2005-07-14	S	S	S		R	S	S	S	I	S	S
2080	2005-07-15	S	I	S		R	S	I	R	R	S	R
2800	2005-07-16	S	R	I		I	S	S	S	S	S	R
8300	2005-07-17		S			I	S	S	S	S		S
8200	2005-07-18	S	S	S		S	S	S	S	I	S	S
2063	2005-07-20	S	S	S		S	S	S	S	I	S	S
2006	2005-07-20	S	R	S		S	S	S	R	R	S	R
2200	2005-07-20	S	S	S		I	S	S	S	I	S	S
2330	2005-07-21	S	S	S		S	S	S	S	I	S	S
2330	2005-07-22	S	I	I		S	I	S	R	R	S	R
2850	2005-07-25	R	R	R		R	I	S	S	S	S	S
2380	2005-07-26	S	S	S		S	S	S	S	S	S	S
2002	2005-07-26		I			S	S	S	S	S		S
8102	2005-07-27	S	R	I		S	S	S	S	R	S	S
2850	2005-07-27	S	S	S		S	S	S	S	I	S	S
2007	2005-07-28	S	I	S		S	S	S	R	I	S	S
2200	2005-07-29	R	R	I		S	I	R	R	R	S	R
2061	2005-07-31	R	R	R		R	R	S	I	I	S	R
2200	2005-08-01	S	S	S		S	S	S	I	R	S	R
2890	2005-08-01	S	S	S		R	S	S	S	I	S	S
2007	2005-08-01	S	R	R		S	S	S	S	S	S	S
2052	2005-08-02	S	R	S		I	S	R	R	R	S	R
2200	2005-08-03	S	S	S		S	S	S	S	I	S	S
2850	2005-08-03	S	S	S		S	S	S	S	S	S	R
2000	2005-08-03		R			S	I	S	R	R		R
2850	2005-08-04	S	S	S		S	S	S	S	S	S	S
8102	2005-08-05	S	R	I		S	S	S	S	S	S	S
2062	2005-08-09	S	S	S		R	S	S	S	R	S	R
2850	2005-08-09	S	S	S		S	S	S	R	R	S	R
2007	2005-08-09	S	S	S		S	S	S	S	S	S	S
2263	2005-08-12	S	S	S		S	S	S	S	I	S	S
2850	2005-08-12	S	I	S		R	S	S	S	I	S	S
2850	2005-08-13	S	S	S		S	S	S	S	I	S	S
2080	2005-08-13		I			S	I	S	R	R		R
2095	2005-08-15		I			S	S	S	R	R		R
2370	2005-08-15	S	S	S		S	S	S	S	S	S	S
2092	2005-08-16	R	R	I		S	I	S	R	R	S	R
2061	2005-08-16	S	R	R		S	S	S	S	S	S	I
2007	2005-08-16	S	S	S		S	S	S	S	R	S	S
8101	2005-08-17		I			R	S	S	S	S		I
2850	2005-08-17	S	R	I		S	S	S	S	S	S	R
2800	2005-08-17	S	S	S		S	S	I	I	R	S	S
7401	2005-08-19	S	R	I		S	I	S	S	S	S	S
2890	2005-08-19	S	S	S		R	S	I	R	R	S	R
2040	2005-08-19	S	S	S		S	S	S	S	R	S	S
2040	2005-08-19	S	S	S		S	S	S	S	S	S	S
2340	2005-08-20		R			I	I	S	R	R		R
2080	2005-08-21	S	S	S		I	S	S	S	R	S	R
2061	2005-08-22	S	S	S		S	S	S	S	I	S	S
2080	2005-08-22	R	R	I		S	R	S	S	R	S	S
2200	2005-08-22		I			S	S	S	S	S		S
2200	2005-08-22		I			S	S	S	S	S		S
2063	2005-08-23	S	S	S		R	S	S	S	R	S	R
2301	2005-08-23	S	R	R		R	S	S	S	I	S	S
2063	2005-08-24	S	S	S		S	S	S	S	R	S	S
2006	2005-08-25	S	R	I		S	S	S	S	R	S	S
2703	2005-08-25	S	S	S		S	S	S	S	S	S	S
2890	2005-08-25	S	S	S		S	S	S	S	I	S	S
2890	2005-08-26	S	I	I		S	S	S	S	R	S	S
2380	2005-08-26		S			S	S	S	S	S		S
2703	2005-08-31		I			S	S	S	S	S		S
2063	2005-08-31	S	S	S		S	S	S	S	R	S	S
2070	2005-09-01	S	S	S		S	S	S	S	R	S	S
2850	2005-09-02	R	R	R		S	R	S	S	S	S	R
2264	2005-09-05	S	I	I		S	S	S	S	I	S	S
2063	2005-09-07	S	S	S		S	S	S	R	R	S	S
2012	2005-09-08	S	S	S		S	S	S	S	R	S	S
2890	2005-09-08	S	S	S		S	S	S	S	R	S	S
2007	2005-09-08	R	R	R		R	R	R	R	R	S	R
2890	2005-09-09	S	R	I		S	S	S	S	R	S	S
2800	2005-09-10		R			S	S	S	R	R		R
8200	2005-09-12	S	S	S		S	S	R	R	R	S	S
2007	2005-09-12	S	I	S		S	S	S	S	I	S	S
2006	2005-09-12	S	R	R		S	S	R	R	R	S	R
2006	2005-09-12	S	S	S		S	S	S	S	R	S	S
2890	2005-09-13		I			S	S	S	S	S		S
2007	2005-09-15	S	R	I		S	S	R	R	R	S	R
2205	2005-09-16	S	S	S		S	S	S	S	S	S	S
2007	2005-09-19	S	S	S		S	S	S	S	S	S	S
2007	2005-09-19	S	S	S		S	S	S	I	R	S	S
2890	2005-09-19	S	S	S		R	S	S	S	S	S	S
2006	2005-09-19	S	S	I		S	S	S	S	I	S	S
2006	2005-09-19	R	R	R		S	R	R	R	R	S	R
8200	2005-09-19	S	S	S		S	S	S	S	S	S	S
2063	2005-09-20	S	S	S		R	S	S	S	S	S	R
2000	2005-09-20	R	R	R		S	R	S	S	I	S	R
2063	2005-09-20	R	R	R		R	R	S	R	R	S	R
2007	2005-09-21	S	R	I		S	S	S	S	S	S	S
2703	2005-09-21	S	S	S		S	S	S	S	I	S	S
2890	2005-09-22	S	I	S		S	S	S	S	S	S	S
8200	2005-09-22		I			S	S	I	R	R		R
2080	2005-09-24		I			S	S	S	S	S		S
2061	2005-09-25	I	R	I		S	I	S	R	R	S	R
2850	2005-09-27	S	S	S		S	S	S	S	S	S	S
2890	2005-09-27	S	R	I		R	S	S	S	I	S	S
2007	2005-09-27	S	S	S		S	S	S	S	S	S	S
2301	2005-09-28		S			S	S	S	S	S		S
2091	2005-09-30	S	S	S		S	S	S	S	S	S	S
2850	2005-10-01	S	S	S		S	S	S	S	S	S	S
2701	2005-10-02		I			S	I	S	S	S		R
2262	2005-10-03	S	I	I		S	S	I	S	R	S	S
2006	2005-10-03	R	R	R		R	R	R	R	R	S	R
2008	2005-10-03	S	R	I		S	S	S	S	S	S	S
2851	2005-10-04	S	S	S		S	S	S	R	R	S	R
2850	2005-10-06	S	S	S		S	S	S	S	S	S	S
2890	2005-10-06	S	R	R		S	I	S	S	S	S	S
8200	2005-10-07	S	S	S		S	S	S	S	S	S	S
2890	2005-10-07	S	S	S		S	S	S	S	S	S	S
2322	2005-10-07	S	S	S		S	S	S	S	S	S	S
2890	2005-10-08	S	I	S		R	I	S	R	R	S	R
2890	2005-10-08	R	R	I		R	I	S	R	R	S	R
2890	2005-10-09	S	S	S		S	S	S	S	S	S	S
2890	2005-10-09	S	S	S		S	S	S	S	S	S	S
2061	2005-10-10	R	R	R	R	R	R	R	R	R	S	R
8200	2005-10-10	S	S	S		S	S	S	S	S	S	S
2264	2005-10-10		R			S	S	S	S	S		S
2703	2005-10-11		I			S	S	S	S	S		S
7502	2005-10-12		I			S	S	S	S	S		S
8200	2005-10-16	S	S	S	S	S	S	S	S	S	S	S
2890	2005-10-16	S	S	S	I	R	S	S	S	S	S	S
2385	2005-10-17		I			R	I	S	R	R		R
2264	2005-10-17	S	S	S	S	S	S	S	S	S	S	S
2007	2005-10-17	I	R	I	R	R	R	R	R	R	S	R
2025	2005-10-18	S	S	S	S	I	S	S	S	I	S	R
8101	2005-10-18	R	R	I	R	R	I	I	R	R	S	R
2850	2005-10-18	S	S	S	S	S	S	S	S	S	S	S
2702	2005-10-20		I			S	S	S	S	S		S
2007	2005-10-20	S	S	S	S	S	S	S	S	S	S	S
8200	2005-10-23	S	S	S	S	S	S	S	S	I	S	S
2063	2005-10-24	S	S	S	S	R	S	S	S	I	S	R
2061	2005-10-24	S	S	S	S	S	S	R	S	S	S	I
2080	2005-10-25	S	S	S	S	S	S	S	S	S	S	S
2006	2005-10-25	S	R	I	S	S	S	S	S	I	S	S
2052	2005-10-26		I			S	S	S	S	S		S
2385	2005-10-27		R			R	S	R	R	R		R
2008	2005-10-27	S	R	I	I	S	S	S	S	S	S	S
2890	2005-10-28	S	S	S	S	S	S	S	S	S	S	S
2890	2005-10-29	S		S	S	S	S	S	S	S	S	S
2063	2005-10-31	S		S	S	S	S	I	R	R	S	S
2020	2005-11-02		R			S	S	S	S	S		S
2200	2005-11-02	S	I	S		S	S	S	S	S	S	S
2330	2005-11-03	S	S	S		S	S	S	S	S	S	S
8101	2005-11-04	I	S	S		S	S	S	S	R	S	S
2007	2005-11-04	S	R	R		R	I	R	R	R	S	R
2890	2005-11-04	R	R	I		R	R	S	R	R	S	R
2370	2005-11-05	S	R	S		S	S	S	R	R	S	R
2080	2005-11-05	S	R	I		R	S	S	S	S	S	S
2890	2005-11-06		R			S	I	S	R	R		R
2850	2005-11-07	S	S	S		R	S	S	S	S	S	S
2061	2005-11-07	S	S	S		R	S	S	S	I	S	R
2063	2005-11-07		I			S	S	I	S	S		S
2000	2005-11-08	S	I	S		S	S	S	S	S	S	S
2703	2005-11-08
8101	2005-11-09		S			I	S	S	R	R		S
2052	2005-11-10	S	I	S		S	S	S	S	S	S	S
2012	2005-11-12		S			S	S	S	S	S		S
2850	2005-11-12	S	S	S		S	S	S	S	S	S	S
2850	2005-11-13	S	S			S	S	S	S	S	S	S
2063	2005-11-14		S			I	S	S	R	R		R
2007	2005-11-14	S	I	S	S	I	S	I	R	R	S	S
2370	2005-11-16	S	S	S	S	S	S	S	S	S	S	S
2006	2005-11-16	S	S	S	S	S	S	S	S	S	S	S
2007	2005-11-17	S	S	S	S	S	S	S	R	R	S	S
2007	2005-11-17	S	I	S	S	S	S	S	S	S	S	S
2031	2005-11-18	S	S	S	S	I	S	I	S	R	S	R
8101	2005-11-18	S	S	S	S	S	S	S	S	S	S	R
2890	2005-11-19	S	S	S	S	S	S	S	S	S	S	S
2850	2005-11-20	S	S		S	S	S	S	S	S	S	S
2007	2005-11-21	S	S	S	S	S	S	S	R	R	S	S
2063	2005-11-22	S	I	S	R	R	S	S	R	R	S	R
2701	2005-11-22	S	S	S	S	S	S	S	S	S	S	S
8200	2005-11-23	S	R	I	S	I	S	S	S	S	S	S
2850	2005-11-23	S	R	I	S	S	S	S	S	S	S	S
2008	2005-11-24	R	R	S	S	R	S	R	R	R	S	S
2008	2005-11-24	S	S	S	S	I	S	S	R	R	S	S
7402	2005-11-29		I			R	I	R	R	R		R
2890	2005-11-29	S	S	S	S	S	S	S	S	I	S	S
2006	2005-11-30	R	R	I	S	S	R	S	S	S	S	S
2095	2005-11-30		I			S	S	S	S	S		S
2701	2005-11-30		I			S	S	S	S	S		S
8101	2005-12-06		I			S	I	I	R	R		R
2205	2005-12-06	S	S	S	S	S	S	S	S	S	S	S
2205	2005-12-06	S	S	S	S	S	S	S	S	S	S	R
2322	2005-12-07		I			S	S	S	S	S		S
8200	2005-12-07	S	R	I	S	S	S	S	S	I	S	R
2095	2005-12-08	S	S	S	S	S	S	S	S	S	S	S
2850	2005-12-08	S	S	S	S	S	S	S	S	S	S	S
2850	2005-12-08	S	I	S	R	R	S	S	S	S	S	I
2205	2005-12-08	S	S	S	S	S	S	S	S	S	S	S
2006	2005-12-08	S	S	S	S	S	S	S	S	S	S	S
2008	2005-12-08	S	S	S	S	S	S	S	R	R	S	S
2008	2005-12-08		R			S	R	R	R	R		R
2340	2005-12-09		I			S	S	S	S	S		S
2850	2005-12-10	S	S	S	S	S	S	S	S	S	S	S
8102	2005-12-10	R	R	I	R	R	R	I	S	R	S	R
2020	2005-12-12		R			R	I	S	R	R		R
2850	2005-12-12	S	S	S	S	S	S	S	S	I	S	R
2007	2005-12-12	S	R	I	R	R	I	R	R	R	S	R
2702	2005-12-14	S	R	I	S	S	S	S	S	S	S	R
2061	2005-12-14	S	R	I	R	R	S	S	R	R	S	R
2061	2005-12-15	S	S	S	S	I	S	S	S	S	S	R
2205	2005-12-15	S	R	R	S	S	S	S	S	I	S	R
2850	2005-12-16	S	S	S	R	R	S	S	R	R	S	R
2703	2005-12-16		I			S	S	S	S	S		S
2385	2005-12-16		I			S	S	S	R	R		S
2701	2005-12-16		I			S	S	S	S	S		S
2340	2005-12-16		I			S	S	I	S	I		S
2095	2005-12-18		I			S	S	S	S	S		S
2385	2005-12-19	S	S	S	S	S	S	S	S	S	S	S
2002	2005-12-20	S	S	S	S	S	S	S	S	S	S	S
2080	2005-12-23	S	S	S	S	S	S	S	S	S	S	S
2007	2005-12-24	R	R	I	R	R	I	R	R	R	S	R
8200	2005-12-29	S	S	S	S	S	S	S	S	S	S	S
2890	2005-12-29	R	R	R	R	R	R	R	R	R	S	R
2063	2005-12-29		I			R	S	S	S	S		S
2850	2005-12-30	S	I	S	S	S	S	R	R	R	S	R
2008	2006-01-02	S	R	I	S	S	S	S	S	S	S	S
2370	2006-01-03	S	S	S	S	S	S	S	S	I	S	S
2385	2006-01-04	S	S	S	S	S	S	S	S	S	S	S
2205	2006-01-04	S	S	S	S	S	S	R	R	R	S	S
2061	2006-01-05	S	R	I	R	R	S	S	R	R	S	R
2062	2006-01-06	S	S	S	S	S	S	S	S	R	S	S
8200	2006-01-07	S	S	S	S	S	S	S	S	S	S	S
2890	2006-01-10	S	S	S	S	R	S	S	S	S	S	S
2330	2006-01-12	S	S	S	S	S	S	S	S	S	S	S
2264	2006-01-15		I			S	S	S	S	S		S
2000	2006-01-15	S	S	S	S	S	S	S	S	S	S	S
2800	2006-01-16	S	S	S	S	S	S	S	S	S	S	S
2008	2006-01-16		I			S	S	S	R	R		R
8102	2006-01-17		R			R	I	S	R	R		R
2000	2006-01-18	S	R	S	S	S	S	S	S	S	S	S
2262	2006-01-18	S	S	S	S	S	S	S	S	S	S	S
2890	2006-01-19	S	S	S	S	S	S	S	S	I	S	S
8200	2006-01-21	S	S	S	S	S	S	S	R	R	S	S
8200	2006-01-22		S			S	S	S	S	S		S
2350	2006-01-23	S	S	S	S	S	S	S	R	R	S	S
2008	2006-01-23	R	R	R	S	S	R	S	S	S	S	R
2002	2006-01-25		I			S	S	S	S	S		S
2890	2006-01-25	S	S	S	I	R	S	S	S	S	S	S
2702	2006-01-25	S	S	S	S	S	S	S	S	S	S	S
2702	2006-01-25	S	R	I	S	S	S	S	S	S	S	S
7800	2006-01-26		I			S	S	S	S	S		S
2701	2006-01-26	R	R	I	R	R	I	I	R	R	S	R
2070	2006-01-27	S	S	S	S	S	S	S	S	I	S	S
2890	2006-01-30	S	S	S	S	S	S	S	S	S	S	S
2890	2006-01-30	R	R	R	S	S	R	S	I	R	S	S
2301	2006-02-02	S	S	S	S	S	S	S	S	S	S	S
2070	2006-02-03		I			S	S	S	S	S		S
2007	2006-02-06	S	R	I	S	S	S	S	S	S	S	S
2007	2006-02-06	R	R	I	S	S	I	S	R	R	S	S
2063	2006-02-07	S	S	I	S	S	S	S	S	S	S	S
7401	2006-02-07	R	R	I	R	R	R	S	R	R	S	R
2061	2006-02-07	S	S	S	S	S	S	S	S	S	S	S
2007	2006-02-09	S	S	S	S	S	S	S	R	R	S	S
8101	2006-02-10	S	R	R	I	S	S	I	R	R	S	R
8101	2006-02-10	S	R	I	S	S	S	S	S	S	S	R
2080	2006-02-13		S			S	S	S	S	S		S
8101	2006-02-13
2063	2006-02-13	S	S	S	S	S	S	S	S	S	S	R
2262	2006-02-13	S	S	S	S	S	S	S	S	S	S	S
2890	2006-02-15	S	S	S	S	S	S	S	S	I	S	S
2603	2006-02-15		I			S	S	S	S	S		S
2263	2006-02-15	I	R	I	S	S	I	S	S	I	S	S
2890	2006-02-16	S	S	S	S	S	S	S	S	I	S	S
2006	2006-02-16	S	S	S	S	S	S	S	S	S	S	S
2063	2006-02-16	S	S	I	I	R	S	S	R	R	S	R
2850	2006-02-17	S	I	S	S	S	S	S	S	S	S	S
2890	2006-02-17	S	I	S	R	R	S	S	R	R	S	R
2007	2006-02-19	S	R	R	S	S	R	R	R	R	S	S
2006	2006-02-19	S	S	S		S	S	S	S	S	S
2040	2006-02-20		I			S	S	S	S	S		R
2006	2006-02-20	R	R	I	R	R	R	R	R	R	S	R
8200	2006-02-22	S	S	S	S	S	S	S	S	S	S	R
2701	2006-02-24	S	R	S	S	S	S	S	S	S	S	R
2890	2006-02-27	S	I	R	S	S	S	S	S	S	S	S
2063	2006-02-27	R	R	I	S	R	I	S	S	S	S	R
2322	2006-02-27	R	R	R	S	I	R	R	R	R	S	S
8101	2006-03-02	R	R	I	S	S	R	S	R	R	S	R
2000	2006-03-02		R			S	S	S	S	S		S
8102	2006-03-04		S			S	S	S	S	S		S
8103	2006-03-04		R			S	I	S	S	S		S
2063	2006-03-04	S	S	S	S	S	S	S	S	S	S	S
2850	2006-03-04	S	S	S	S	S	S	S	S	S	S	S
8200	2006-03-10	S	S	S	S	S	S	S	S	S	S	S
2850	2006-03-10	S	S	S	I	R	S	S	S	S	S	S
2890	2006-03-11	R	R	I	I	I	I	S	S	S	S	R
2205	2006-03-13		R			S	I	R	R	R		R
2850	2006-03-13	S	R	S	R	R	I	S	R	R	S	R
2031	2006-03-13	S	S	S	S	S	S	S	S	S	S	S
8103	2006-03-15	R	R	R	S	S	R	S	S	S	S	S
7800	2006-03-15		R			S	I	S	R	R		R
2850	2006-03-16	S	I	S	S	S	S	S	S	S	S	S
2800	2006-03-16	S	S	S	S	S	S	S	S	S	S	S
2006	2006-03-16	S	R	S	R	R	R	R	R	R	S	R
8200	2006-03-17	S	R	I	S	S	S	S	S	S	S	R
2850	2006-03-17	R	R	I	R	R	I	S	R	R	S	R
2020	2006-03-18		I			S	S	I	R	R		R
2020	2006-03-20		S			S	S	S	S	S		S
2200	2006-03-21		R			R	I	R	R	R		R
2301	2006-03-21	S	S	S	S	S	S	S	S	R	S	R
2000	2006-03-22	S	S	S	S	S	S	S	S	S	S	S
2061	2006-03-22	S	S	S	S	S	S	S	S	S	S	I
2061	2006-03-23	S	S	S	I	R	S	S	R	R	S	R
2002	2006-03-28		I			S	S	S	S	S		S
7402	2006-03-29		I			S	S	R	S	I		S
2200	2006-03-29	S	S	S	S	S	S	S	S	S	S	S
8101	2006-03-29		R			S	I	S	R	R		R
2031	2006-03-29	S	R	R	I	I	S	I	I	R	S	S
2263	2006-03-30	S	S	S	S	S	S	S	S	S	S	S
2007	2006-03-30	S	I	S	S	S	S	S	R	R	S	R
2080	2006-03-31	R	R	I	S	S	I	S	S	S	S	R
2063	2006-03-31	S	S	S	S	S	S	S	S	S	S	S
2370	2006-03-31	S	S	S	S	S	S	S	S	S	S	S
8101	2006-03-31	S	R	R	S	S	S	S	S	S	S	S
2850	2006-04-02	R	R	R	R	R	R	R	R	R	S	R
2850	2006-04-02	S	S	S	S	R	S	S	S	S	S	S
2890	2006-04-03	R	R	I	R	R	I	S	R	R	S	R
2890	2006-04-05	S	S	S	R	R	S	S	I	R	S	R
8200	2006-04-05		S			S	S	S	S	S		I
2851	2006-04-05	S	S	S	S	S	S	S	S	S	S	S
8102	2006-04-06		R			S	R	S	S	S		S
2890	2006-04-06	S	S	S	S	R	S	S	S	S	S	S
7602	2006-04-07	S	S	S	S	S	S	S	S	S	S	I
2890	2006-04-07	S	R	R	R	R	S	I	I	R	S	S
2263	2006-04-08	S	S	S	S	I	S	S	S	S	S	S
2322	2006-04-08	S	S	S	S	S	S	S	S	S	S	S
2850	2006-04-08	S	S	S	R	R	S	S	S	S	S	S
2370	2006-04-08	S	S	S	S	S	S	S	S	S	S	S
2080	2006-04-09	S	I	S	R	R	S	S	R	R	S	R
2701	2006-04-10	S	S	S	S	S	S	S	S	S	S	S
2006	2006-04-10	R	R	I	S	S	I	R	R	R	S	R
2890	2006-04-11	S	R	I	R	R	S	S	R	R	S	R
2701	2006-04-12		I			S	S	S	S	S		S
8200	2006-04-12	S	S	S	S	S	S	S	R	R	S	S
2301	2006-04-12	S	S	S	S	S	S	S	S	S	S	S
8103	2006-04-13		I			S	S	S	S	S		S
2890	2006-04-14	S	S	S	S	S	S	S	S	S	S	S
2890	2006-04-15	R	R	R	R	R	R	I	R	R	S	S
2040	2006-04-16	S	S	S	S	S	S	S	R	R	S	R
2006	2006-04-18	S	R	R	S	S	I	R	R	R	S	R
2200	2006-04-20	S	S	S	S	I	S	R	R	R	S	S
8101	2006-04-21	S	I	S	R	R	S	S	R	R	S	R
7402	2006-04-21		I			S	S	S	S	S		S
2890	2006-04-24	R	R	I	S	S	I	S	S	S	S	S
2385	2006-04-25	S	S	S	S	S	S	S	S	S	S	S
2890	2006-04-25	S	S	S	S	S	S	S	S	S	S	S
2800	2006-04-26		I			S	S	S	S	S		S
2370	2006-04-27	S	S	S	S	S	S	S	S	S	S	S
2061	2006-04-28	S	S	S	I	R	S	S	S	S	S	S
2200	2006-04-29	S	S	S	S	S	S	R	I	R	R	S
2063	2006-04-29	S	R	S	S	S	S	R	S	S	S	R
8101	2006-05-01	R	R	R	R	R	R	S	S	S	S	R
2850	2006-05-01	I	R	S	R	R	S	S	R	R	S	R
2061	2006-05-03	S	S	S	S	S	S	S	S	S	S	S
2850	2006-05-04	S	I	S	R	R	S	S	R	R	S	R
2007	2006-05-04	R	R	R	R	I	R	S	R	R	S	R
2008	2006-05-04	S	R	I	S	I	S	I	R	R	S	R
2012	2006-05-06	I	I	I	S	S	I	S	R	R	S	R
2350	2006-05-08	S	S	S	S	S	S	S	S	S	S	S
2007	2006-05-11	R	R	R	S	I	I	I	R	R	S	R
2063	2006-05-11		I			S	S	S	R	R		S
2063	2006-05-11	S	S	S	S	S	S	S	S	S	S	S
8102	2006-05-11		S			S	S	S	S	S		S
2301	2006-05-12		I			I	S	I	S	S		R
2006	2006-05-14	S	S	S	S	I	S	S	S	S	S	S
2052	2006-05-17		S			S	S	S	S	S		S
2890	2006-05-17	S	S	S	S	I	S	S	S	S	S	S
2070	2006-05-19	S	S	S	S	S	S	S	S	S	S	S
8200	2006-05-20	S	S	S	S	S	S	S	S	S	S	S
2322	2006-05-22	S	S	S	I	R	S	S	S	S	S	S
2063	2006-05-22	S	S	S	S	I	S	I	S	I	S	R
2851	2006-05-23	S	S	S	S	S	S	S	S	S	S	S
2340	2006-05-24		I			S	I	S	S	S		S
2006	2006-05-24	S	S	S	S	S	S	S	S	S	S	S
7601	2006-05-24		R			S	R	S	S	S		S
2850	2006-05-24	S	S	S	S	S	S	S	S	S	S	S
2890	2006-05-24	S	S	S	S	S	S	S	S	S	S	S
2012	2006-05-25	S	S	S	S	S	S	S	S	S	S	S
2000	2006-05-26		I			S	S	S	S	S		S
2007	2006-05-26	R	R	I	R	R	R	I	R	R	S	R
2063	2006-05-29	R	R	I	I	I	I	S	S	S	S	S
2850	2006-05-29	S	S	S	I	R	S	S	S	S	S	S
2061	2006-05-29	S	S	S	I	R	S	S	S	S	S	R
2061	2006-05-29	S	S	S	S	S	S	S	S	S	S	S
2385	2006-05-31		I			S	S	S	S	S		S
8102	2006-06-01
2385	2006-06-01		I			S	S	S	S	S		S
2080	2006-06-06		I			S	S	I	S	I		S
2850	2006-06-08	S	I	I	S	S	S	I	S	R	S	S
2052	2006-06-09	S	S	S	S	S	S	S	S	S	S	S
2850	2006-06-09	R	R	I	S	S	R	S	S	S	S	S
2301	2006-06-09	S	S	S	R	R	S	S	I	I	S	S
2052	2006-06-11	S	S	S	S	S	S	S	S	S	S	S
2007	2006-06-12	S	I	S	S	S	S	I	R	R	S	R
2031	2006-06-12	S	R	I	R	R	S	S	S	S	S	S
2322	2006-06-13	R	R	I	R	R	I	S	S	I	S	S
2012	2006-06-14	I	I	S	I	R	S	S	R	R	S	R
2380	2006-06-16	S	S	S	S	S	S	S	S	S	S	S
2262	2006-06-16	S	S	S	S	S	S	S	S	S	S	S
2205	2006-06-16	R	R	R	S	S	I	S	S	S	S	S
2281	2006-06-17		R			S	I	I	S	I		R
2007	2006-06-17	S	R	I	R	R	S	S	S	S	S	S
2890	2006-06-18	S	S	S	S	S	S	S	S	S	S	S
2851	2006-06-18	S	S	S	S	S	S	S	S	S	S	S
2800	2006-06-19	S	S	S	S	S	S	S	S	I	S	S
2031	2006-06-19	I	I	S	R	R	S	S	R	R	S	R
2262	2006-06-19		I			S	S	S	S	S		S
2350	2006-06-20	S	I	I	I	R	I	S	S	S	S	S
2061	2006-06-20	S	S	S	S	S	S	I	S	I	S	S
2264	2006-06-20	S	S	S	S	S	S	S	S	I	S	S
2850	2006-06-21	R	R	R	R	I	R	S	S	S	S	S
2262	2006-06-22	S	S	S	S	S	S	S	S	S	S	S
2063	2006-06-22	S	S	S	S	S	S	S	S	S	S	S
2850	2006-06-23	S	S	S	S	S	S	S	S	S	S	S
2603	2006-06-25	S	S	S	S	S	S	S	S	S	S	S
2063	2006-06-26	S	S	S	S	S	S	S	R	R	S	R
2205	2006-06-26	R	R	R	R	R	I	R	I	R	S	S
2601	2006-06-27	S	S	S	S	S	S	S	S	S	S	S
2601	2006-06-29	S	S	S	S	S	S	S	S	S	S	S
7603	2006-06-29		I			S	S	I	S	I		S
2340	2006-06-30		I			S	I	I	S	S		S
2866	2006-06-30	S	S	S	S	S	S	S	S	S	S	S
2095	2006-07-01	S	S	S	S	S	S	S	S	S	S	S
2052	2006-07-01		I			S	S	S	S	S		S
2063	2006-07-03	S	S	S	S	S	S	S	S	S	S	S
2061	2006-07-03		I			S	I	S	S	S		S
2850	2006-07-04	S	S	S	S	S	S	S	S	S	S	S
2890	2006-07-06	S	S	S	S	S	S	S	S	I	S	S
8200	2006-07-06	S	S	S	R	R	S	S	S	I	S	S
2701	2006-07-07	S	S	S	S	S	S	S	S	I	S	S
2322	2006-07-07		I			S	S	S	S	S		S
2890	2006-07-07	S	S	S	R	R	S	R	I	R	S	S
2080	2006-07-10	S	S	S	S	S	S	S	S	S	S	S
2702	2006-07-10		R			S	S	S	S	S		R
2061	2006-07-11		S			S	S	S	S	S		R
2851	2006-07-12	S	S	S	S	S	S	S	S	S	S	S
2020	2006-07-13		S			S	S	S	S	S		S
2205	2006-07-14		I			S	S	S	S	S		S
2205	2006-07-16	R	R	R	R	R	R	R	R	R	S	R
2850	2006-07-17	S	R	S	S	S	S	S	S	S	S	S
2800	2006-07-17	S	S	S	S	S	S	S	S	S	S	S
2063	2006-07-18	S	S	S	S	S	S	S	S	S	S	S
2701	2006-07-19		I			S	S	I	R	R		S
2703	2006-07-20		R			S	S	R	R	R		R
8200	2006-07-20	S	S	S	S	S	S	S	S	S	S	S
2263	2006-07-21	S	S	S	S	S	S	S	S	S	S	S
2703	2006-07-21		I			S	S	I	S	I		S
2890	2006-07-23	S	S	S	S	S	S	S	S	I	S	S
8200	2006-07-23	S	S	S	S	S	S	S	S	S	S	S
2000	2006-07-25	S	S	S	S	S	S	S	S	S	S	S
2850	2006-07-25	S	S	S	S	S	S	S	R	R	S	R
2703	2006-07-25		R			S	S	R	R	R		R
2200	2006-07-27		S			S	S	S	S	S		S
2012	2006-07-29		R			S	S	S	S	S		R
2063	2006-07-29	S	R	I	S	S	S	S	S	S	S	S
2200	2006-07-31	S	S	S	S	S	S	S	S	S	S	S
2080	2006-07-31	S	I	S	R	R	S	S	R	R	S	R
2007	2006-07-31	S	S	S	S	S	S	S	S	S	S	S
2850	2006-08-01		R			S	S	S	S	S		S
2340	2006-08-01	S	S	S	S	S	S	S	S	S	S	S
2301	2006-08-03	S	S	S	S	S	S	S	S	S	S	S
2890	2006-08-04	S	S	S	S	S	S	S	S	S	S	S
8101	2006-08-05		R			R	I	I	R	R		R
2031	2006-08-07		R			R	I	R	R	R		R
8101	2006-08-07		R			R	I	I	R	R		R
2063	2006-08-07	S	S	S	S	S	S	S	S	I	S	S
2890	2006-08-08	S	S	S	S	S	S	S	R	R	S	R
2205	2006-08-14	S	S	S	S	S	S	S	S	I	S	S
2890	2006-08-14	S	I	S	R	R	S	R	R	R	S	S
2890	2006-08-14	S	S	S	S	S	S	S	S	I	S	S
2322	2006-08-15	S	S	S	S	S	S	S	S	S	S	S
2380	2006-08-16		S			S	S	S	S	S		S
2031	2006-08-16		I			R	I	S	R	R		R
2091	2006-08-16		I			S	S	I	S	I		R
2080	2006-08-17		I			S	S	I	S	I		R
2702	2006-08-17		S			S	S	S	S	S		S
2002	2006-08-19	S	S	S	S	S	S	R	I	R	S	S
8200	2006-08-23	S	R	S	S	S	S	S	S	S	S	R
2052	2006-08-24	S	S	S	S	S	S	S	R	R	S	S
2370	2006-08-24	S	I	S	S	S	S	S	S	S	S	S
2080	2006-08-24	R	R	R	R	R	R	R	R	R	S	R
8200	2006-08-24	S	S	S	S	S	S	S	S	S	S	S
2890	2006-08-24	S	I	S	S	S	S	S	R	R	S	R
2350	2006-08-27	S	S	S	S	S	S	S	S	S	S	S
2007	2006-08-27	S	S	S	S	S	S	S	S	I	S	R
2800	2006-08-27	S	S	S	S	S	S	S	S	S	S	S
2080	2006-08-29	S	I	S	S	S	S	S	S	S	S	S
2092	2006-08-30		I			S	S	I	S	I		S
8200	2006-08-31	R	R	I	R	R	R	I	R	R	S	R
2061	2006-09-01		I			S	S	S	S	S		S
2020	2006-09-01	S	S	S	S	S	S	S	S	S	S	S
2322	2006-09-03		R			S	R	S	S	S		S
8200	2006-09-03	S	R	I	R	S	S	S	S	S	S	R
2031	2006-09-04	S	S	S	S	S	S	S	S	S	S	S
2063	2006-09-06	S	S	S	R	I	S	I	I	R	S	S
2850	2006-09-06	S	S	S	R	S	S	S	S	S	S	S
2031	2006-09-07	S	S	S	R	S	S	S	I	R	S	R
2890	2006-09-07	R	R	I	I	R	I	S	S	S	S	S
8101	2006-09-08		I			S	S	I	R	R		R
2205	2006-09-08	S	I	S	S	S	S	R	R	R	S	R
2281	2006-09-09		I			S	S	S	S	S		S
2890	2006-09-11	S	S	S	S	S	S	S	S	R	S	S
2061	2006-09-11	S	S	S	S	S	S	S	S	S	S	S
2866	2006-09-11	S	S	S	S	S	S	S	S	S	S	S
2063	2006-09-13	S	S	S	S	S	S	S	R	R	S	R
2007	2006-09-14	S	S	S	R	R	S	S	I	R	S	S
2070	2006-09-14
2063	2006-09-15		S			I	S	S	S	S		R
2702	2006-09-17	S	S	S	S	S	S	S	S	S	S	S
2850	2006-09-17		I			S	S	S	S	S		S
8200	2006-09-18	S	S	S	S	S	S	S	S	S	S	S
8200	2006-09-19	S	S	S	I	R	S	S	S	S	S	S
2701	2006-09-19	S	R	R	S	S	S	S	S	I	S	R
7402	2006-09-20		I			S	S	R	S	R		R
2008	2006-09-21	S	S	S	I	R	S	I	R	R	S	R
2200	2006-09-22	S	S	S	S	S	S	I	R	R	S	S
2322	2006-09-23	S	S	S	S	S	S	S	S	S	S	S
8200	2006-09-24	S	S	S	I	R	S	I	S	I	S	S
2070	2006-09-25		R			S	S	R	R	R		S
2800	2006-09-26		R			S	I	I	R	R		R
8101	2006-09-27		S			S	S	S	S	R		R
2008	2006-09-28	R	R	I	R	R	I	R	R	R	S	R
2061	2006-10-01	S	S	S	S	S	S	S	S	S	S	R
2092	2006-10-03	S	S	S	S	S	S	S	S	S	S	S
2301	2006-10-05	S	S	S	S	R	S	I	I	R	S	S
2890	2006-10-05	S	S	S	I	R	S	S	S	I	S	S
2063	2006-10-06	S	S	S	S	S	S	S	S	S	S	S
2281	2006-10-06	S	S	S	S	S	S	S	R	R	S	R
2008	2006-10-06	S	I	I	R	R	S	S	S	S	S	S
2850	2006-10-06	S	S	S	S	S	S	R	R	R	S	R
2040	2006-10-09	R	R	I	S	S	I	R	R	R	S	R
2092	2006-10-10		R			S	I	I	R	R		R
2012	2006-10-10	S	S	S	S	S	S	I	I	S	S	S
8200	2006-10-11	S	I	S	S	S	S	S	R	R	S	S
2040	2006-10-12		I			S	S	S	S	S		S
8200	2006-10-12	S	S	S	S	S	S	S	S	S	S	S
8101	2006-10-12		R			S	R	I	S	R		R
8200	2006-10-12	S	S	S	S	S	S	S	S	S	S	S
2007	2006-10-12	I	R	I	R	R	I	S	R	R	S	R
2080	2006-10-13	S	S	S	S	S	S	S	S	S	S	S
2340	2006-10-15		I			S	S	S	S	S		S
7601	2006-10-17		S			S	S	S	R	R		R
2063	2006-10-17		I			S	S	I	S	I		R
2031	2006-10-18		I			S	S	I	R	R		R
2052	2006-10-18	S	S	S	S	S	S	S	R	R	S	S
2205	2006-10-19	S	S	S	S	S	S	I	R	R	S	R
2031	2006-10-19	S	S	S	S	S	S	S	S	S	S	S
2890	2006-10-23	S	S	S	S	S	S	S	S	S	S	S
2890	2006-10-23	S	S	S	S	S	S	S	R	R	S	S
2061	2006-10-24	S	S	S	S	S	S	S	S	S	S	S
2205	2006-10-25		R			S	R	R	R	R		R
2205	2006-10-26	S	S	S	R	R	S	I	R	R	S	R
2702	2006-10-26	S	S	S	S	S	S	S	S	S	S	S
2052	2006-10-26	S	S	S	S	S	S	S	S	I	S	S
2601	2006-10-26		I			S	S	I	R	R		S
2063	2006-10-29	S	I	I	S	S	S	I	I	R	S	R
2301	2006-10-30	S	S	S	S	S	S	S	S	S	S	S
8200	2006-10-30	S	S	S	I	R	S	S	S	S	S	S
2006	2006-10-31	S	S	S	S	S	S	S	S	S	S	S
2063	2006-11-02	S	S	S	S	S	S	S	S	S	S	S
2850	2006-11-02	S	S	S	S	R	S	S	S	S	S	R
2063	2006-11-02		I			S	S	R	S	I		S
8103	2006-11-06	I	R	I	S	S	I	S	R	R	S	R
2205	2006-11-07	R	R	R	R	R	R	R	R	R	S	R
2262	2006-11-08	S	S	S	S	S	S	S	S	I	S	S
2890	2006-11-09	S	S	S	S	S	S	S	S	S	S	S
2061	2006-11-09	S	S	S	S	S	S	S	R	R	S	S
2061	2006-11-09	S	S	S	S	S	S	S	I	I	S	S
2205	2006-11-10	R	R	R	R	R	R	I	R	R	S	R
2890	2006-11-11	S	R	I	R	R	S	I	S	I	S	S
2850	2006-11-11	S	I	S	R	R	S	R	I	R	S	S
2850	2006-11-11	S	R	R	R	R	S	I	S	S	S	R
2061	2006-11-11	R	S	S	R	R	S	S	S	R	S	R
2020	2006-11-12	S	S	S	S	S	S	S	S	S	S	S
2850	2006-11-13	R	R	R	S	S	R	S	S	S	S	R
2850	2006-11-13	S	S	S	S	S	S	S	S	S	S	S
2850	2006-11-13	S	S	S	S	R	S	R	I	R	S	R
2850	2006-11-14	S	S	S	S	R	S	S	S	I	S	S
2702	2006-11-15	S	S	S	S	S	S	S	S	S	S	S
2052	2006-11-15	S	I	I	S	R	S	S	S	S	S	R
2601	2006-11-16	S	S	S	S	S	S	S	S	I	S	S
2080	2006-11-17	S	S	S	S	S	S	S	S	S	S	R
2850	2006-11-17	R	R	R	S	S	R	S	S	S	S	R
8101	2006-11-18		R			S	R	R	R	R		R
2063	2006-11-20	S	S	S	S	S	S	S	R	R	S	R
7401	2006-11-22	S	S	S	S	R	S	S	S	S	S	I
2890	2006-11-22	R	R	R	R	R	R	S	S	S	S	S
2703	2006-11-22	S	S	S	S	S	S	R	I	R	S	S
2020	2006-11-23	S	S	S	S	S	S	S	S	I	S	S
2701	2006-11-23	S	S	S	S	S	S	S	S	S	S	S
2890	2006-11-23	S	S	I	S	S	I	S	S	S	S	S
2000	2006-11-26		S			R	S	S	R	R		R
2092	2006-11-27	S	S	S	S	S	S	S	S	S	S	S
2301	2006-11-27		S			S	S	S	S	S		S
2051	2006-11-29		I			S	S	S	S	S		S
2200	2006-12-04		I			S	S	R	S	R		S
2007	2006-12-04	R	R	I	R	R	I	S	R	R	S	R
2850	2006-12-05	I	I	I	S	S	I	R	R	R	S	R
2702	2006-12-06		S			S	S	S	S	S		S
2070	2006-12-06	S	S	S	S	S	S	S	S	S	S	S
2061	2006-12-07	S	S	S	S	S	S	S	S	S	S	S
7800	2006-12-08		S			S	S	S	S	S		S
2063	2006-12-08		I			S	S	S	S	S		S
8101	2006-12-14	S	S	S	S	S	S	S	S	S	S	S
2850	2006-12-14	S	I	S	S	S	S	R	S	R	S	S
2380	2006-12-15	S	S	I	S	S	S	S	R	R	S	S
2020	2006-12-15	S	S	S	S	S	S	S	S	S	S	S
2061	2006-12-17	S	S	S	S	R	S	S	S	S	S	R
7502	2006-12-18	S	S	S	S	S	S	S	S	I	S	S
8101	2006-12-19		I			S	S	S	S	S		S
2061	2006-12-22	S	S	S	S	R	S	S	S	S	S	S
2800	2006-12-22	S	S	S	S	R	S	S	S	S	S	R
2063	2006-12-26	S		I	S	S	S	S	S	S	S	S
2063	2006-12-31	S	S	S	S	S	S	S	S	S	S	S
2070	2006-12-31		I			S	I	I	S	I		R
2063	2007-01-01		R			I	R	I	S	R		R
2000	2007-01-02	S	S	S	S	S	S	S	S	S	S	S
2205	2007-01-02	S	S	S	S	S	S	I	S	S	S	S
2205	2007-01-02	S	S	S	S	S	S	I	S	S	S	S
2205	2007-01-03	S	S	S	S	S	S	S	S	S	S	S
2061	2007-01-03	S	I	S	S	S	S	S	S	S	S	S
2890	2007-01-06	S	S	S	S	S	S	S	S	S	S	S
2890	2007-01-06	S	S	S	S	S	S	I	S	S	S	S
2890	2007-01-07	S	S	S	S	S	S	S	S	S	S	S
2063	2007-01-08		I			S	S	I	R	R		R
2800	2007-01-09	S	S	S	S	S	S	I	S	S	S	S
2012	2007-01-09	S	S	S	S	S	S	I	S	S	S	S
8200	2007-01-10	S	S	S	S	S	S	S	S	S	S	S
8102	2007-01-11		R			S	S	S	I	I		R
2890	2007-01-15	S	S	S	S	R	S	S	S	S	S	S
2385	2007-01-15		I			S	S	S	S	S		S
2080	2007-01-17	S	R	I	S	S	S	I	S	S	S	S
2012	2007-01-19	S	S	S	S	S	S	I	S	S	S	S
2890	2007-01-19	S	S	S	S	S	S	I	S	S	S	S
2850	2007-01-19	S	S	S	S	S	S	S	S	S	S	S
2008	2007-01-20	R	R	R	S	S	R	S	R	R	S	R
2031	2007-01-22	S	S	S	S	S	S	I	S	S	S	S
8101	2007-01-24	S	S	S	S	S	S	S	S	S	S	S
2063	2007-01-24	S	S	S	S	S	S	S	S	S	S	S
2281	2007-01-24		I			S	I	I	S	I		S
2200	2007-01-25		I			S	I	I	R	R		R
8200	2007-01-25	R	R	I	R	R	I	S	R	R	S	R
2890	2007-01-29	S	S	S	S	S	S	S	S	S	S	S
2063	2007-01-30		I			S	S	S	S	S		S
2061	2007-01-30	R	R	R	S	S	R	I	S	S	S	S
2264	2007-01-30	S	S	S	I	R	S	I	S	S	S	S
2063	2007-02-04	R	R	R	R	R	R	R	R	R	S	R
2063	2007-02-06	S	S	S	S	S	S	R	S	I	S	S
2051	2007-02-07	S	S	S	I	S	S	R	S	R	S	S
2850	2007-02-07	S	S	S	S	S	S	R	S	I	S	R
2701	2007-02-07		S			S	S	S	S	S		S
2070	2007-02-08	S	I	I	S	S	S	I	S	S	S	R
8200	2007-02-08	S	S	S	S	R	S	I	S	S	S	R
8200	2007-02-09	R	R	I	S	S	R	S	S	S	S	S
8200	2007-02-09	S	S	S	S	S	S	I	S	S	S	S
8200	2007-02-09	R	R	I	S	S	I	S	R	R	S	S
2205	2007-02-09	R	R	R	R	R	R	I	R	R	S	R
8200	2007-02-09	S	S	S	S	S	S	I	S	S	S	R
2890	2007-02-12	S	S	I	S	S	S	I	S	S	S	S
2061	2007-02-13	R	R	R	R	R	R	S	S	S	S	S
2262	2007-02-13	S	S	S	S	S	S	S	S	S	S	S
2062	2007-02-14	S	S	S	S	S	S	S	S	S	S	S
2370	2007-02-14	S	S	S	S	S	S	S	S	S	S	S
2080	2007-02-15		I			S	S	S	S	S		S
2000	2007-02-16		I			S	S	S	S	S		S
2890	2007-02-17	S	S	S	S	S	S	I	S	S	S	S
2000	2007-02-18	S	S	S	S	S	S	S	R	R	S	R
7501	2007-02-19		I			S	S	S	S	S		S
2850	2007-02-19		I			S	S	I	R	R		R
2063	2007-02-19	R	R	R	R	R	R	R	S	I	S	S
2007	2007-02-19	S	S	S	S	S	S	S	S	S	S	S
2205	2007-02-19		R			S	R	R	R	R		R
7402	2007-02-20		R			R	I	R	S	I		S
2020	2007-02-20	S	S	S	S	S	S	S	S	S	S	S
2850	2007-02-20	S	S	S	S	S	S	S	S	S	S	S
2703	2007-02-21	S	S	S	S	S	S	S	S	S	S	S
2063	2007-02-24	R	R	I	R	R	I	S	R	R	S	R
7602	2007-02-24	S	R	S	R	R	S	I	S	S	S	R
2092	2007-02-25	S	S	S	S	S	S	S	S	S	S	S
8200	2007-02-25	S	S	S	S	S	S	S	S	S	S	S
2800	2007-02-27	S	S	S	S	S	S	S	S	S	S	S
8200	2007-02-27	S	S	S	S	S	S	I	S	S	S	R
7403	2007-03-05	S	S	S	R	R	S	I	S	S	S	S
2701	2007-03-06	S	S	S	S	S	S	S	S	S	S	S
2205	2007-03-06	R	R	I	R	R	I	I	R	R	S	R
2061	2007-03-07	R	R	R	R	R	R	R	R	R	S	R
8101	2007-03-08	S	R	I	S	S	S	I	S	S	S	S
2040	2007-03-09		I			S	S	S	S	S		S
2020	2007-03-10	S	S	S	S	S	S	S	R	R	S	S
8200	2007-03-10	S	S	S	S	S	S	S	R	R	S	S
2890	2007-03-11	S	S	S	S	S	S	S	S	S	S	S
2007	2007-03-12	S	S	S	S	S	S	I	S	S	S	S
2092	2007-03-13	S	S	S	S	S	S	S	S	S	S	S
2051	2007-03-13	S	S	S	S	S	S	I	S	S	S	S
2703	2007-03-14	S	S	S	S	S	S	I	S	S	S	S
2080	2007-03-15	S	S	S	S	S	S	S	S	S	S	R
8200	2007-03-16	S	S	S	S	S	S	S	S	S	S	S
2092	2007-03-16		I			S	S	S	S	S		S
2330	2007-03-16	S	S	S	S	S	S	S	S	S	S	S
2350	2007-03-17	S	S	S	S	S	S	I	S	S	S	S
8101	2007-03-19		I			S	S	I	S	S		S
2890	2007-03-19	S	I	S	S	S	S	I	S	S	S	S
7402	2007-03-21
2850	2007-03-21	S	S	S	S	S	S	S	S	S	S	S
2200	2007-03-22	S	I	S	S	S	I	S	R	R	S	R
8200	2007-03-25	S	S	S	R	R	S	I	S	S	S	S
2350	2007-03-26	S	S	S	S	S	S	I	R	R	S	S
2000	2007-03-27	S	S	S	S	S	S	I	S	S	S	S
2340	2007-03-28		I			S	S	S	S	S		S
2800	2007-04-01	S	S	S	S	S	S	S	S	S	S	S
7501	2007-04-02	S	S	S	S	S	S	I	S	S	S	S
7401	2007-04-02		I			S	S	R	S	I		R
2063	2007-04-02	S	S	S	S	S	S	S	S	S	S	S
7602	2007-04-04		R			S	S	S	S	S		I
2850	2007-04-05	S	S	S	S	S	S	I	S	S	S	S
8200	2007-04-06	S	S	S	S	S	S	I	S	S	S	S
2850	2007-04-10	I	I	S	S	S	I	S	R	R	S	R
2092	2007-04-10		S			S	S	S	S	S		S
2040	2007-04-11	S	S	S	S		S	S	S	S	S	S
2703	2007-04-13	S	S	S	I	R	S	S	S	S	S	S
2890	2007-04-15	S	R	I	R	R	S	I	S	S	S	S
2850	2007-04-15	R	R	I	R	R	R	R	R	R	S	R
2890	2007-04-16	S	S	S	R	R	S	S	S	S	S	S
2008	2007-04-18	I	R	R	R	S	S	S	R	R	S	S
8200	2007-04-19	S		S	S	S	S	S	S	S	S	S
8200	2007-04-19	S		S	S	S	S	S	S	S	S	S
2850	2007-04-20	R	R	R	S	S	R	S	S	I	S	S
2061	2007-04-20	S	S	S	I	R	S	I	S	S	S	S
8200	2007-04-23	S	S	S	S	S	S	I	S	S	S	R
2890	2007-04-24		I			I	S	S	S	S		S
2703	2007-04-26	S	S	S	S	S	S	S	S	S	S	S
2701	2007-04-27	S	I	S	S	R	S	R	I	R	S	S
7502	2007-04-27		R			S	R	S	S	S		S
2007	2007-04-27	S	S	S	S	S	S	I	S	S	S	S
2301	2007-04-27	S	I	S	S	S	S	I	S	S	S	S
2200	2007-04-28		S			S	S	S	S	S		S
2200	2007-04-30		I			S	S	R	S	I		R
2205	2007-05-01	I	R	I	R	R	I	S	S	S	S	R
8200	2007-05-02	S	S	S	S	S	S	I	S	S	S	R
2701	2007-05-03	S	I	S	S	I	S	R	S	I	S	S
2031	2007-05-04		R			S	S	S	S	S		S
2890	2007-05-04	S	S	S	S	S	S	I	S	S	S	S
2890	2007-05-04	S	S	S	R	R	S	I	S	S	S	S
2205	2007-05-07		I			S	S	R	S	I		R
2051	2007-05-07		I			S	S	S	S	S		S
2264	2007-05-08	S	S	S	S	S	S	S	S	S	S	S
2012	2007-05-09		R			R	I	R	R	R		S
2890	2007-05-09	S	S	S	S	S	S	S	S	S	S	S
8200	2007-05-09	R	R	R	S	S	R	I	S	S	S	S
2890	2007-05-11	S	S	S	S	I	S	I	S	I	S	S
2850	2007-05-11	R	R	R	R	R	R	I	S	S	S	S
2080	2007-05-13	S	S	S	S	S	S	I	S	S	S	S
2007	2007-05-15	S	I	S	I	I	S	I	S	I	S	R
8200	2007-05-15	S	S	S	S	S	S	I	S	S	S	R
2263	2007-05-16	R	R	I	S	S	R	R	S	S	S	S
2890	2007-05-18	S	S	S	S	S	S	I	S	S	S	R
2012	2007-05-18		R			R	S	R	S	I		S
2322	2007-05-19		I			S	S	S	S	S		S
8200	2007-05-22	S	S	S	S	S	S	I	S	S	S	S
2031	2007-05-23	R	R	I	S	I	I	R	I	R	S	S
7402	2007-05-23		I			S	S	S	S	S		S
2006	2007-05-24	S	S	S	S	S	S	R	R	R	S	S
8200	2007-05-25		I			I	S	I	S	I		S
2063	2007-05-27	R	R	R	S	S	R	S	S	S	S	S
2850	2007-05-27	S	S	S	S	S	S	S	S	S	S	S
2061	2007-05-29	R	R	S	S	I	S	R	R	S	S	R
2008	2007-05-30	S	S	S	S	S	S	S	S	S	S	S
8200	2007-05-30	S	S	S	S	S	S	S	S	S	S	S
8101	2007-05-31		I			S	S	S	S	S		S
2850	2007-05-31		I			S	S	I	R	R		S
2890	2007-06-01		I			S	S	S	S	S		S
2301	2007-06-02		I			S	S	S	S	S		S
2061	2007-06-04	R	R	I	S	I	R	R	R	R	S	R
2601	2007-06-05	S	S	S	S	S	S	S	S	S	S	S
2006	2007-06-08	I	I	S	R	R	S	R	R	R	S	R
2063	2007-06-10	S	S	S	S	S	S	S	S	S	S	S
2701	2007-06-10		S			S	S	R	S	I		I
8200	2007-06-11	S	S	S	S	S	S	I	S	S	S	S
8200	2007-06-11	S	S	S	S	S	S	I	S	S	S	S
2063	2007-06-11	S	S	S	S	S	S	S	S	S	S	S
2007	2007-06-14	S	S	S	S	I	S	I	S	S	S	S
2006	2007-06-14		I			S	S	S	S	S		S
2301	2007-06-15	S	S	S	S	S	S	S	S	S	S	S
8200	2007-06-18	S	S	S	S	S	S	I	S	S	S	S
2061	2007-06-18	S	S	S	S		S	I	S	I	S	S
2890	2007-06-19	R	R	R	S	I	R	R	S	I	S	I
2080	2007-06-20	S	R	I	S	S	S	I	S	S	S	S
2007	2007-06-20	S	S	S	S	S	S	S	S	S	S	S
2850	2007-06-20	S	S	S	S	S	S	S	S	S	S	S
2080	2007-06-21	R	R	I	S	S	R	I	S	S	S	S
2890	2007-06-22	S	S	S	S	S	S	I	S	S	S	S
2322	2007-06-23		I			S	S	I	R	R		S
2850	2007-06-23		I			R	S	S	S	S		S
2007	2007-06-25	R	R	I	S	S	I	I	R	R	S	R
8200	2007-06-25	R	R	R	S	S	R	I	S	S	S	S
2890	2007-06-26	S	S	S	S	S	S	I	S	S	S	S
2061	2007-06-26	S	I	S	S	S	S	S	S	S	S	S
2850	2007-06-26	S	S	S	S	S	S	S	S	S	S	S
2012	2007-06-27		R			R	R	S	S	S		S
2800	2007-06-28	S	S	S	S	S	S	I	S	S	S	S
2263	2007-06-29	S	S	S	S	S	S	R	I	R	S	S
2322	2007-06-29	S	I	S	S	S	S	I	S	S	S	S
2080	2007-06-29	S	S	S	S	S	S	R	R	I	S	R
2890	2007-06-30	S	I	S	S	S	S	I	R	R	S	R
2080	2007-06-30	R	R	I	R	R	R	S	S	S	S	S
2890	2007-06-30	S	S	S	S	S	S	I	S	S	S	S
2063	2007-07-01	S	S	S	S	I	S	I	S	S	S	R
8102	2007-07-02		S			S	S	I	S	S		S
2380	2007-07-02	S	S	S	S	S	S	S	S	S	S	S
2063	2007-07-03	S	S	S	S	S	S	S	S	S	S	S
2062	2007-07-03	S	S	S	S	S	S	S	S	S	S	S
2262	2007-07-03	S	I	S	S	S	S	I	S	S	S	S
8101	2007-07-03		I			S	S	I	S	I		S
2007	2007-07-04		S			S	S	S	S	S		S
2851	2007-07-04	S	S	S	S	S	S	I	S	S	S	S
7800	2007-07-04	S	S	S	S	S	S	S	S	S	S	S
8101	2007-07-05	S	S	S	S	S	S	S	S	S	S	S
2262	2007-07-05	S	S	S	S	S	S	R	I	I	S	S
2850	2007-07-06	S	S	S	S	S	S	I	S	S	S	S
2890	2007-07-09	S	S	S	S	S	S	S	S	S	S	S
2006	2007-07-09	S	S	S	S	S	S	R	I	R	S	S
2205	2007-07-10	I	I	I	R	R	I	S	R	R	S	R
2061	2007-07-11	I	I	S	R	R	I	I	R	R	S	R
2002	2007-07-11	S	S	S	S	S	S	I	S	S	S	S
2851	2007-07-11	S	S	S	I	R	S	S	S	S	S	S
2301	2007-07-11	S	S	S	S	S	S	S	S	S	S	S
2850	2007-07-12		I			S	S	S	S	S		S
8103	2007-07-12	R	R	I	R	R	I	S	R	R	S	R
8200	2007-07-12	S	S	S	S	S	S	I	I	S	S	S
2890	2007-07-14	S	S	S	S	S	S	S	S	S	S	S
2056	2007-07-15	S	S	S	S	S	S	I	S	S	S	S
8101	2007-07-16	S	R	S	S	S	S	S	S	S	S	S
2012	2007-07-17		R			S	I	S	S	S		S
2020	2007-07-20	R	R	I	R	R	I	S	R	R	S	R
2861	2007-07-22	S	S	S	S	S	S	S	S	S	S	S
8102	2007-07-23	S	S	S	S	I	S	I	S	I	S	S
2031	2007-07-23	R	R	I	R	R	R	I	S	S	S	S
8200	2007-07-24	S	S	S	S	S	S	S	S	S	S	S
7501	2007-07-24		I			S	S	S	S	S		S
2890	2007-07-25	S	S	S	S	S	S	I	S	S	S	S
2385	2007-08-02	S	S	S	S	S	S	I	S	S	S	S
2850	2007-08-03	R	R	R	S	S	R	S	R	R	S	R
2851	2007-08-03	S	S	S	S	S	S	I	S	S	S	S
2370	2007-08-05	S	S	S	R	R	S	I	S	S	S	S
2061	2007-08-06	S	R	I	S	S	S	S	S	S	S	R
2262	2007-08-07	S	R	I	S	S	S	S	S	I	S	S
2850	2007-08-08	S	S	S	S	S	S	S	S	I	S	S
2890	2007-08-08	S	I	I	R	R	S	S	S	S	S	S
2281	2007-08-09	S	S	S	S	S	S	I	S	S	S	S
2890	2007-08-11	S	S	S	S	S	S	I	S	S	S	S
2850	2007-08-13	S	S	S	S	S	S	I	S	S	S	S
2031	2007-08-13		I			S	S	S	S	S		S
2070	2007-08-13	S	S	S	S	S	S	I	S	S	S	S
2061	2007-08-13	R	R	I	S	S	R	R	S	R	S	R
2800	2007-08-13	S	S	S	S	S	S	S	S	S	S	S
2063	2007-08-13	S	S	S	S	S	S	S	S	S	S	S
2205	2007-08-14	S	S	S	S	S	S	S	R	R	S	R
2851	2007-08-14	S	S	S	S	S	S	S	S	S	S	S
2031	2007-08-16	S	S	S	S	S	S	S	S	S	S	S
2063	2007-08-16	S	S	S	S	I	S	S	S	S	S	R
8101	2007-08-17		S			S	S	S	S	S		S
2890	2007-08-18	S	S	S	S	S	S	S	S	S	S	S
2890	2007-08-18	R	R	I	S	S	I	I	S	S	S	S
2800	2007-08-18		I			S	S	S	S	S		S
2205	2007-08-18	S	I	S	I	S	S	R	R	R	S	R
2080	2007-08-20	S	S	S	S	S	S	S	S	S	S	S
2350	2007-08-21	S	S	S	S	S	S	I	S	S	S	I
2061	2007-08-21	R	R	I	S	S	I	S	S	I	S	I
2702	2007-08-22		I			S	S	S	S	S		S
2205	2007-08-22	R	R	R	S	S	R	I	R	R	S	R
2205	2007-08-24	S	S	S	R	R	S	I	R	R	S	R
2890	2007-08-26	I	R	I	R	S	S	S	S	S	S	S
2301	2007-08-27	S	S	S	I	R	S	I	S	S	S	R
2000	2007-08-29	S	S	S	S	S	S	S	S	S	S	S
7502	2007-08-29	S	S	S	S	S	S	I	S	S	S	S
2052	2007-08-30	S	S	S	S	S	S	S	S	S	S	S
2703	2007-08-30	S	S	S	S	S	S	I	S	S	S	S
2702	2007-08-31	R	R	I	R	R	I	S	R	R	S	R
2890	2007-08-31		R			S	R	R	R	R		R
2205	2007-08-31	R	R	I	I	S	R	I	S	S	S	S
2890	2007-09-03	S	S	S	S	I	S	S	S	I	S	R
2205	2007-09-09	R	R	R	R	R	R	I	R	R	S	R
2850	2007-09-09	S	R	I	R	R	S	I	S	S	S	S
8101	2007-09-11	S	S	S	S	S	S	I	S	S	S	S
2322	2007-09-11	S	S	S	S	S	S	S	S	S	S	S
2703	2007-09-12		S			R	S	S	S	S		S
2370	2007-09-13	I	S	S	S	S	S	R	R	R	S	R
2262	2007-09-13	S	S	S	S	S	S	S	S	I	S	S
2301	2007-09-14	S	S	S	S	S	S	S	R	R	S	R
2205	2007-09-14	R	R	R	R	R	R	R	R	R	S	R
2301	2007-09-15	S	S	S	S	S	S	I	S	S	S	S
2264	2007-09-15	S	S	S	S	S	S	S	S	S	S	S
2800	2007-09-15		I			S	S	S	S	S		S
2063	2007-09-17	S	S	S	S	S	S	I	S	S	S	S
2007	2007-09-17	S	S	S	S	S	S	S	S	I	S	S
2200	2007-09-18	I	I	I	R	R	I	S	R	R	S	R
2703	2007-09-18		S			S	S	S	S	S		S
2850	2007-09-18	S	S	S	S	S	S	S	S	S	S	S
8101	2007-09-19		I			S	S	S	S	S		S
2375	2007-09-19	S	S	S	S	S	S	S	S	S	S	S
2890	2007-09-19	S	S	I	S	S	S	S	S	S	S	S
7800	2007-09-20		I			S	I	S	R	R		R
2385	2007-09-20	S	S	S	S	S	S	S	S	S	S	S
2052	2007-09-21		I			S	S	S	S	S		S
2890	2007-09-25	S	S	S	I	R	S	S	S	S	S	S
2061	2007-09-25	S	S	S	I	R	S	I	S	S	S	R
2890	2007-09-25	S	S	S	S	S	S	S	S	S	S	S
8101	2007-09-28	R	R	I	R	R	I	S	R	R	S	R
2890	2007-09-28	S	S	S	S	S	S	S	S	S	S	S
2890	2007-09-29	S	S	S	S	S	S	R	S	S	S	S
7402	2007-09-30		I			S	S	S	S	S		S
2890	2007-09-30	S	S	S	S	S	S	R	I	R	S	S
2080	2007-10-01	I	I	S	R	R	S	R	R	R	S	R
2080	2007-10-02	S	S	S	R	R	S	S	R	R	S	R
2301	2007-10-04	S	S	S	S	S	S	S	S	S	S	S
2205	2007-10-06	R	R	R	R	R	R	S	R	R	S	R
2385	2007-10-06	S	S	S	S	I	S	S	S	S	S	S
2850	2007-10-07	S	S	S	S	S	S	S	S	S	S	S
2890	2007-10-08	R	R	I	I	I	I	S	S	S	S	I
2006	2007-10-08	S	I	S	S	S	S	S	R	R	S	R
2006	2007-10-15	I	S	S	S	S	S	S	R	R	S	R
2800	2007-10-15	R	R	I	R	R	I	R	R	R	S	R
2012	2007-10-15	S	S	S	S	S	S	I	S	S	S	S
2205	2007-10-15		R			S	I	S	S	S		S
8300	2007-10-15
2006	2007-10-15	S	S	S	S	S	S	S	S	S	S	S
2063	2007-10-16	S	S	S	S	S	S	S	S	S	S	S
8200	2007-10-17	S	S	S	S	S	S	S	S	S	S	S
2012	2007-10-17	S	I	S	S	S	S	S	S	S	S	R
7502	2007-10-18	S	S	S	S	S	S	S	S	S	S	S
2370	2007-10-18	S	S	S	S	S	I	S	S	I	S	R
7401	2007-10-19		S			S	S	S	S	S		S
8200	2007-10-19	S	R	I	S	S	S	S	S	S	S	S
2200	2007-10-21	S	S	S	S	S	S	S	S	S	S	S
2031	2007-10-21	S	R	R	S	S	S	S	S	S	S	S
2860	2007-10-21		I			S	S	I	S	I		S
2890	2007-10-21	R	R	R	S	S	R	S	S	S	S	S
2850	2007-10-22	R	R	I	S	S	I	I	S	S	S	I
2205	2007-10-22	S	S	S	S	S	S	S	S	S	S	S
7401	2007-10-24		S			S	S	S	S	S		S
2322	2007-10-24	S	S	S	S	I	S	S	S	S	S	S
2890	2007-10-24		I			S	S	S	S	S		S
8200	2007-10-24	S	R	S	R	R	S	S	S	S	S	S
2002	2007-10-25	S	S	S	S	S	S	S	S	S	S	S
2063	2007-10-25	S	S	S	R	R	S	S	S	S	S	S
2890	2007-10-26	S	S	S	S	S	S	I	S	S	S	S
2091	2007-10-26	S	S	S	S	S	S	S	R	R	S	S
2061	2007-10-26	S	R	R	R	R	S	I	S	I	S	R
2301	2007-10-27	S	S	S	S	S	S	S	S	S	S	S
2025	2007-10-31		I			S	S	S	S	S		S
8102	2007-11-01		I			S	S	S	S	S		S
2200	2007-11-04	S	S	S	S	S	S	I	S	S	S	S
2264	2007-11-04	S	S	S	S	S	S	S	S	S	S	S
2205	2007-11-05	S	R	S	R	R	S	I	S	S	S	S
2601	2007-11-10	S	S	S	S	S	S	S	S	S	S	S
2370	2007-11-11	S	S	S	S	S	S	S	S	S	S	S
2340	2007-11-12	S	S	S	S	S	S	I	S	S	S	S
2890	2007-11-13	R	R	I	I	R	I	S	S	S	S	S
2850	2007-11-14	S	S	S	S	S	S	S	S	S	S	S
8200	2007-11-14	R	R	R	R	R	R	S	S	S	S	R
2020	2007-11-17		I			S	S	S	S	S		S
2603	2007-11-17		S			S	S	S	S	S		S
2061	2007-11-18	S	S	S	S	S	S	I	S	S	S	S
2890	2007-11-19	R	R	R	R	R	R	S	S	S	S	R
7402	2007-11-20	S	S	S	S	S	S	S	S	S	S	S
2052	2007-11-21		I			S	S	I	S	I		R
2322	2007-11-21	I	R	R	R	R	S	R	R	R	S	R
8200	2007-11-21	S	R	S	R	R	S	S	S	S	S	R
8101	2007-11-21		I			S	S	R	R	R		S
2262	2007-11-21	S	I	S	S	S	S	I	S	S	S	S
2263	2007-11-21	S	S	S	S	S	S	I	S	S	S	S
8200	2007-11-21	S	R	S	I	S	S	S	S	S	S	R
2264	2007-11-22	S	S	S	S	S	S	I	I	S	S	S
2205	2007-11-24	R	R	I	I	R	I	S	S	S	S	I
2850	2007-11-25	S	R	I	S	S	S	I	S	S	S	S
2061	2007-11-26	S	S	S	S	S	S	S	S	I	S	S
2012	2007-11-29		I			S	S	S	S	S		S
2205	2007-11-29	S	R	S	R	R	S	I	S	R	S	S
8200	2007-11-30	R	R	R	R	R	R	I	S	S	S	S
8102	2007-12-03	S	S	S	S	S	S	I	S	S	S	S
2703	2007-12-03		I			S	S	S	S	S		S
2061	2007-12-03	S	S	S	R	R	S	I	S	S	S	S
2890	2007-12-03	S	S	S	R	R	S	S	S	S	S	I
2890	2007-12-05	S	S	S	S	S	S	S	I	I	S	S
2205	2007-12-08	S	S	S	S	S	S	S	S	S	S	S
8102	2007-12-08		I			S	I	S	S	S		S
8101	2007-12-12	S	S	S	S	S	S	I	S	S	S	S
8102	2007-12-13	S	S	S	S	S	S	I	S	S	S	S
2703	2007-12-14	S	S	S	S		S	S	I	R	S	S
2301	2007-12-14	S	R	I	R	R	S	S	S	S	S	S
7502	2007-12-15		I			S	S	S	S	S		S
2061	2007-12-15		R			R	R	R	R	R		R
2008	2007-12-18	S	R	S	S	S	S	S	R	R	S	S
8102	2007-12-18		I			S	S	S	S	S		S
2091	2007-12-18		S			S	S	S	S	S		R
8200	2007-12-18	S	S	S	S	S	S	S	S	S	S	S
2850	2007-12-19	R	R	I	I	I	I	R	I	R	S	S
2006	2007-12-20	S	S	S	S	S	S	S	S	S	S	S
2890	2007-12-21	S	S	S	S	S	S	I	S	S	S	S
2200	2007-12-22	S	S	S	I	R	S	S	S	S	S	S
2800	2007-12-23		S			S	S	S	S	S		S
2020	2007-12-24	S	S	S	S	S	S	S	R	R	S	S
2851	2007-12-24	S	I	S	S	S	S	I	S	S	S	S
2205	2007-12-27	R	R	R	S	S	R	I	S	S	S	S
2007	2007-12-27	S	S	S	I	R	S	I	S	S	S	S
2502	2007-12-27	S	S	S	S	S	S	I	R	R	S	S
2008	2007-12-27	S	S	S	S	S	S	I	S	S	S	S
2701	2007-12-28		I			S	I	R	S	I		S
2800	2007-12-28		I			S	S	S	S	S		S
8200	2007-12-29	S	R	I	R	R	S	I	S	S	S	R
2890	2007-12-30	S	S	S	S	S	S	I	S	I	S	S
2031	2007-12-31		S			S	S	S	S	S		S
2007	2007-12-31	S	S	S	R	R	S	S	S	S	S	R
8200	2008-01-02	R	R	R	R	R	R	S	S	S	S	R
2850	2008-01-02	S	S	S	S	S	S	S	S	S	S	S
7402	2008-01-04	R	R	I	S	S	I	S	S	S	S	S
2322	2008-01-06		I			S	S	S	S	S		S
2200	2008-01-06	S	S	S	S	S	S	S	S	S	S	I
2800	2008-01-07	S	S	S	S	S	S	S	S	S	S	S
2063	2008-01-07	S	S	S	S	S	S	I	I	I	S	R
2070	2008-01-08		S			S	S	S	S	S		S
2063	2008-01-08	S	S	S	S	I	S	I	I	I	S	R
2008	2008-01-08	S	I	S	S	S	S	S	S	S	S	S
2502	2008-01-11	S	S	S	S	S	S	R	R	I	R	S
8200	2008-01-12	S	I	S	S	S	S	S	S	S	S	S
2850	2008-01-13	S	S	S	R	R	S	S	S	S	S	S
2061	2008-01-15	S	S	S	S	I	S	I	S	S	S	R
2031	2008-01-15	S	S	S	S	S	S	S	S	S	S	S
2850	2008-01-16	S	R	I	S	S	S	I	S	S	S	R
8101	2008-01-17		R			R	I	I	S	S		S
2061	2008-01-17	R	R	I	R	R	I	I	S	S	S	S
2851	2008-01-21	I	R	I	S	S	S	S	S	S	S	S
2062	2008-01-24	S	S	S	S	S	S	I	S	S	S	S
2890	2008-01-27	S	S	S	S	S	S	S	R	R	S	R
2063	2008-01-29		I			S	S	S	S	S		S
2702	2008-01-31		R			S	I	R	S	R		R
2850	2008-01-31	R	R	R	S	S	R	I	S	S	S	R
2703	2008-02-01	S	S	S	I	R	S	I	S	S	S	S
2800	2008-02-01	R	R	I	R	R	I	S	R	R	S	R
2800	2008-02-04	S	S	S	I	R	S	I	S	S	S	S
2061	2008-02-05	S	S	S	S	S	S	I	S	S	S	S
2703	2008-02-07	S	S	S	S	S	S	S	R	R	S	R
2850	2008-02-07	S	S	S	S	R	S	S	S	S	S	S
2281	2008-02-08		R			S	S	R	R	R		R
2890	2008-02-09	S	S	S	S	S	S	I	S	S	S	S
2080	2008-02-11	S	R	I	S	S	S	S	S	S	S	S
2020	2008-02-11	R	R	I	S	S	I	I	I	S	S	S
2080	2008-02-12		R			I	I	I	R	R		R
2070	2008-02-13	S	S	S	S	R	S	S	S	S	S	S
2091	2008-02-15	S	S	S	S	S	S	S	S	S	S	R
2800	2008-02-16
7402	2008-02-19		I			S	S	S	S	S		S
2890	2008-02-20	S	I	I	S	S	S	S	S	S	S	S
2850	2008-02-20	S	S	S	S	S	S	S	R	R	S	S
2061	2008-02-21	S	S	S	S	S	S	I	S	S	S	S
2000	2008-02-22		I			S	S	S	R	R		R
2000	2008-02-22	S	S	S	S	S	S	S	S	S	S	S
2080	2008-02-22	S	S	S	S	S	S	S	S	S	S	R
2380	2008-02-23
2890	2008-02-25	S	S	S	S	S	S	S	S	S	S	S
2850	2008-02-25	S	I	S	S	S	S	S	S	S	S	S
2890	2008-02-25	R	R	I	R	R	I	S	R	R	S	R
2850	2008-02-27	S	S	S	S	S	S	S	S	S	S	S
2091	2008-02-28	R	R	R	S	S	R	I	S	S	S	R
2322	2008-02-28	S	S	S	S	S	S	S	S	S	S	S
8200	2008-03-02	S	S	S	S	S	S	S	S	S	S	S
2701	2008-03-05		R			R	I	I	R	R		R
2703	2008-03-05	S	S	S	S	S	S	S	S	S	S	S
2063	2008-03-05	S	S	S	S	S	S	S	S	S	S	S
2890	2008-03-06	S	S	S	S	S	S	S	S	S	S	S
2063	2008-03-07	I	I	S	S	S	S	S	S	S	S	S
2061	2008-03-10	S	S	S	I	R	S	I	S	S	S	R
2890	2008-03-11
7501	2008-03-11		R			S	R	S	S	S		S
2301	2008-03-14	S	S	S	S	S	S	S	S	S	S	S
2061	2008-03-15	S	S	S	S	S	S	S	S	S	S	S
2890	2008-03-16	S	S	S	S	S	S	S	S	S	S	S
8200	2008-03-16	S	S	S	S	S	S	S	S	S	S	S
2800	2008-03-18	S	S	S	S	S	S	S	S	S		S
2890	2008-03-19	S	S	S	S	S	S	I	S	S	S	S
2281	2008-03-19	S	S	S	S	S	S	S	S	S	S	S
2850	2008-03-20	S	S	S	S	S	S	S	S	S	S	S
2322	2008-03-21	S	S	S	I	I	S	S	S	S	S	S
2205	2008-03-22		I			S	S	S	I	R		R
2703	2008-03-22	S	S	S	S	S	S	S	S	S	S	S
2800	2008-03-22		R			S	S	S	S	S		S
2205	2008-03-23	S	S	S	S	S	S	S	R	R	S	R
2281	2008-03-25		I			S	S	S	S	S		S
2063	2008-03-26	S	S	S	S	S	S	S	S	S	S	S
2012	2008-03-26	S	S	S	S	S	S	S	S	S	S	S
2000	2008-03-28	S	S	S	S	S	S	S	S	S	S	S
2063	2008-04-03		R			S	S	S	S	S		S
2701	2008-04-08	S	S	S	S	S	S	S	S	S	S	S
2006	2008-04-10	S	S	S	I	R	S	I	S	S	S	R
2890	2008-04-10	S	S	S	S	R	S	S	S	S	S	S
2200	2008-04-11		I			S	S	S	S	S		S
2061	2008-04-11	R	R	R	R	I	I	S	S	S	S	S
2063	2008-04-11	R	R	R	R	R	R	I	S	S	S	R
2080	2008-04-12	I	I	S	I	R	S	S	R	R	S	R
2061	2008-04-12	S	S	S	S	S	S	S	S	S	S	S
2890	2008-04-16	R	R	R	S	S	R	S	R	R	S	R
2080	2008-04-17	S	S	S	S	S	S	S	S	S	S	S
2007	2008-04-17	S	R	R	S	S	S	S	S	S	S	R
2006	2008-04-17	S	S	S	S	S	S	S	S	S	S	S
2850	2008-04-17	S	S	S	S	I	S	S	S	S	S	S
2007	2008-04-21	S	R	I	S	S	S	S	S	S	S	S
2281	2008-04-22		R			S	I	I	R	R		R
2063	2008-04-22	S	S	R	R	R	S	S	R	R	S	R
2890	2008-04-23	S	S	S	S	S	S	S	S	S	S	S
2008	2008-04-24	S	S	S	S	S	S	S	S	S	S	S
2006	2008-04-24	S	I	I	R	R	S	S	S	S	S	I
8200	2008-04-26	S	S	S	S	S	S	S	S	S	S	S
2070	2008-04-26	R	R	I	S	I	I	S	S	S	S	S
2070	2008-04-29		I			S	S	S	S	S		S
2330	2008-04-30	S	S	S	S	S	S	S	S	S	S	S
2701	2008-05-01		I			S	S	S	S	S		S
2263	2008-05-01	S	S	S	S	S	S	S	S	S	S	S
2200	2008-05-02		R			S	I	S	S	S		S
2800	2008-05-02	I	R				I	S	S	S
2850	2008-05-02	R	R	R	R	R	R	S	S	S	S	S
2850	2008-05-03	S	S	S	S	S	S	S	S	S	S	S
2063	2008-05-05	S	I	S	I	R	S	S	R	R	S	R
2385	2008-05-05		I			S	I	S	R	R		R
2703	2008-05-07		I			S	I	I	S	I		R
2063	2008-05-07	S	S	S	S	S	S	S	S	S	S	S
2205	2008-05-09		I			S	S	S	S	S		S
2080	2008-05-11	S	S	S	S	S	S	S	S	S	S	S
2890	2008-05-11	S	S	S	S	S	S	S	S	S	S	S
2051	2008-05-12	S	S	S	S	S	S	S	S	S	S	S
2604	2008-05-13		I			S	S	S	S	S		S
8200	2008-05-13	R	R	R	S	S	I	S	S	S	S	R
2850	2008-05-13	R	R	R	I	R	R	S	S	S	S	R
2850	2008-05-19	S	I	S	I	R	S	S	R	R	S	S
8200	2008-05-19	S	R	R	S	S	S	S	S	S	S	I
2800	2008-05-19	S	S	S	S	S	S	S	S	S	S	S
2080	2008-05-20		R			R	I	I	R	R		R
2052	2008-05-22	S	R	I	S	R	S	S	S	S	S	I
7502	2008-05-23		R			S	R	I	S	S		S
2012	2008-05-23	S	S	S	S	S	S	S	S	S	S	S
2385	2008-05-26	S	S	S	S	S	S	S	S	S	S	R
7502	2008-05-27	R	R	R	S	S	R	S	S	S	S	S
2850	2008-05-29	S	S	S	S	S	S	S	S	S	S	S
2703	2008-05-30	S	S	S	S	S	S	S	S	S	S	S
2850	2008-05-31		I			S	S	S	S	S		S
2061	2008-05-31	S	S	S	S	S	S	S	S	S	S	S
2890	2008-06-01	S	S	S	S	S	S	S	S	S	S	S
2890	2008-06-01	S	R	I	S	S	S	S	S	S	S	S
2703	2008-06-03	R	R	I	S	R	R	S	R	R	S	R
2000	2008-06-03		S			S	S	S	S	S		S
2850	2008-06-03	R	R	I	I	R	I	S	S	S	S	S
2063	2008-06-03	S	S	S	S	S	S	S	S	S	S	S
2061	2008-06-03	I	R	R	S	S	R	S	S	S	S	S
2800	2008-06-04	S	S	S	S	S	S	S	S	S	S	S
2301	2008-06-05	S	S	S	S	S	S	S	S	S	S	S
2200	2008-06-06	R	R	I	S	S	R	S	S	S	S	S
2095	2008-06-06	S	S	S	S	S	S	S	S	S	S	S
2000	2008-06-06		I			S	I	S	R	R		R
8103	2008-06-08	S	S	S	S	S	S	S	S	S	S	S
8102	2008-06-10		I			S	S	S	S	S		S
7402	2008-06-10		I			S	S	S	S	S		S
8102	2008-06-10	S	S			S	S	S	S	S
2850	2008-06-11	S	S	S	S	S	S	S	S	S	S	S
2062	2008-06-11	R	R	I	S	S	R	S	S	S	S	S
2040	2008-06-12	S	R	R	S	S	S	S	S	S	S	S
2061	2008-06-12	I	R	R	S	S	S	I	S	S	S	R
2301	2008-06-12	S	S	S	S	I	S	S	S	S	S	S
2080	2008-06-13		R			I	I	S	S	S		S
2061	2008-06-13	I	R	I	S	S	S	S	S	S	S	S
2890	2008-06-14	S	I	S	S	S	S	S	S	S	S	R
2850	2008-06-14	S	R	S	S	S	S	S	S	S	S	S
8101	2008-06-16	S	I	I	S	S	S	S	S	S	S	S
2262	2008-06-17	S	S	S	S	S	S	I	S	S	S	S
2063	2008-06-17	S	S	S	S	I	S	S	S	S	S	R
2007	2008-06-17	R	R	I	R	R	I	S	R	R	S	R
2890	2008-06-17		I			S	S	S	S	S		S
2850	2008-06-18		I			S	S	S	S	S		R
2703	2008-06-18		S			S	S	S	S	S		I
2703	2008-06-19	R	R	S	S	R	S	S	R	R	S	R
2061	2008-06-19	S	S	S	S	R	S	S	S	S	S	S
2205	2008-06-19	S	I	S	S	S	S	S	R	R	S	R
2850	2008-06-19	S	I	I	R	R	S	S	S	S	S	S
2701	2008-06-20		S			S	S	S	S	S		R
2800	2008-06-24	S	S	S	S	S	S	S	S	S	S	S
8200	2008-06-24	S	S	S	S	S	S	S	S	S	S	S
2385	2008-06-28		I			S	S	S	S	S		S
2062	2008-06-29	S	S	S	S	S	S	S	R	R	S	R
2502	2008-06-30	S	S	S	S	S	S	S	R	R	S	S
2703	2008-06-30		S			S	S	R	S	S		R
8200	2008-07-01	S	R	I	S	S	S	S	S	S	S	S
2301	2008-07-02	S	S	S	S	S	S	S	S	S	S	S
2385	2008-07-03		I			S	S	S	S	S		S
2281	2008-07-04		I			S	S	S	S	S		S
2061	2008-07-05	S	S	S	S	S	S	S	S	S	S	S
2850	2008-07-05	S	R	I	S	S	S	S	S	S	S	R
2380	2008-07-07	S	S	S	S	S	S	S	S	S	S	S
2800	2008-07-07
2080	2008-07-08	S	S	S	S	S	S	S	S	S	S	S
2702	2008-07-09	S	S	S	S	S	S	S	S	S	S	S
2890	2008-07-09	S	S	S	S	S	S	S	S	S	S	S
8200	2008-07-09	S	S	S	S	S	S	S	S	S	S	S
8103	2008-07-10		R			R	I	S	R	R		R
2800	2008-07-12	S	S	S	S	S	S	S	S	S	S	S
2850	2008-07-12	S	R	R	S	S	S	S	S	S	S	S
8102	2008-07-14		R			S	S	R	R	R		R
2262	2008-07-15	S	S	S	S	S	S	S	S	S	S	S
2061	2008-07-17	S	S	S	S	S	S	S	S	S	S	R
2262	2008-07-19	S	S	S	S	I	S	S	S	S	S	S
8200	2008-07-23	R	R	R	S	S	R	S	S	S	S	S
2007	2008-07-24	S	S	S	S	I	S	S	S	S	S	S
2091	2008-07-24		I			S	S	S	S	S		S
7402	2008-07-25		I			S	S	S	S	S		S
2006	2008-07-28	S	S	S	S	S	S	S	S	S	S	S
2061	2008-07-30	S	S	S	S	R	S	S	S	S	S	S
2007	2008-07-31	R	R	I	I	R	I	S	R	R	S	R
7401	2008-08-01	S	S	S	S	S	S	I	S	S	S	S
2890	2008-08-02	I	S	S	S	I	S	S	R	R	S	R
7402	2008-08-05		I			S	S	S	S	S		S
8200	2008-08-05	S	S	S	S	I	S	S	S	S	S	S
2061	2008-08-06	S	R	R	R	R	S	S	S	S	S	S
2800	2008-08-09		I			S	S	S	S	S		S
2205	2008-08-09	S	S	S	S	S	S	S	S	S	S	S
2091	2008-08-14	S	I	S	S	S	S	S	R	R	S	R
2701	2008-08-17		R			S	S	I	S	S		S
2007	2008-08-18	S	S	S	S	S	S	S	S	S	S	S
2502	2008-08-18	S	R	I	S	S	S	S	S	S	S	S
2890	2008-08-18	S	S	S	S	S	S	S	S	S	S	S
2052	2008-08-22	S	S	S	S	S	S	S	S	S	S	S
2080	2008-08-22	R	R	I	R	R	R	I	S	S	S	S
7402	2008-08-22		I			S	S	S	S	S		S
2800	2008-08-23	S	S	S	S	S	S	S	S	S	S	S
8101	2008-08-23	S	S	S	S	S	S	R	S	S	S	S
8200	2008-08-26	R	R	I	S	S	R	S	S	S	S	R
2007	2008-09-01	S	S	S	S	S	S	S	S	S	S	S
2051	2008-09-02		S			S	S	S	S	S		S
2301	2008-09-03		I			S	S	S	S	S		S
2890	2008-09-03	R	R	S	S	R	S	I	R	S	S	R
2850	2008-09-05	S	S	S	S	S	S	S	S	S	S	S
2703	2008-09-05		S			I	S	S	S	S		S
2850	2008-09-07	S	S	S	S	S	S	S	S	S	S	S
2850	2008-09-07	S	I	S	S	S	S	S	S	S	S	S
8101	2008-09-10		I			S	S	S	S	S		S
2702	2008-09-10		I			S	S	I	R	S		R
2061	2008-09-10	S	S	S	S	S	S	S	S	S	S	S
2850	2008-09-11	S	S	S	S	R	S	S	S	S	S	S
2301	2008-09-11	S	I	S	S	S	S	S	S	S	S	S
2061	2008-09-12		R			S	R	S	S	S		S
7800	2008-09-12		R			S	I	S	S	S		R
2301	2008-09-12	S	S	S	S	S	S	S	S	S	S	S
2070	2008-09-14	S	S	S	S	S	S	S	S	S	S	S
2012	2008-09-15	S	S	S	S	I	S	S	S	S	S	S
2000	2008-09-15
7402	2008-09-15		I			S	S	S	S	S		S
2850	2008-09-16	S	R	I	S	S	S	S	S	S	S	R
2301	2008-09-17	S	I	S	S	S	S	S	S	S	S	S
2002	2008-09-17		I			S	S	S	S	S		S
2850	2008-09-17	R	R	I	S	R	I	S	S	S	S	S
2890	2008-09-18	R	R	R	S	S	R	S	S	S	S	S
2800	2008-09-18		S			S	S	S	S	S		S
2890	2008-09-19	S	S	S	S	S	S	S	S	S	S	S
2850	2008-09-20		I			I	I	S	R	R		R
8200	2008-09-22	S	I	S	S	S	S	S	S	S	S	S
2063	2008-09-29	S	S	S	S	S	S	S	R	R	S	R
8200	2008-09-29	S	S	S	S	S	S	S	S	S	S	S
2007	2008-10-02	S	S	S	S	R	S	S	S	S	S	S
2890	2008-10-03	S	I	S	S	S	S	S	S	S	S	S
2012	2008-10-07	S	S	S	S	S	S	S	S	S	S	S
2262	2008-10-07	S	R	I	S	S	S	S	S	S	S	S
8200	2008-10-07	S	S	S	S	S	S	S	S	S	S	S
2006	2008-10-09	S	S	S	S	S	S	S	S	S	S	S
2703	2008-10-10	S	S	S	S	S	S	S	S	S	S	S
2603	2008-10-10	I	I	S	I	R	S	S	R	R	S	R
2890	2008-10-10	R	R	S	S	S	S	I	R	S	S	R
2301	2008-10-11	S	S	S	S	S	S	S	S	S	S	S
2800	2008-10-15		I			S	S	S	S	S		S
2281	2008-10-16	S	S	S	S	S	S	S	S	S	S	S
2006	2008-10-16	S	S	S	S	S	S	S	S	S	S	S
2080	2008-10-17	S	S	S	S	S	S	S	S	S	S	R
2263	2008-10-17	S	S	S	S	S	S	S	S	S	S	S
8102	2008-10-18	S	S	S	S	S	S	S	S	S	S	S
2850	2008-10-18		I			S	S	S	S	S		S
2006	2008-10-20	S	S	S	S	S	S	S	S	S	S	S
2061	2008-10-20	S	S	S	S	S	S	S	S	S	S	S
7502	2008-10-21		I			S	S	S	S	S		S
2200	2008-10-21	S	S	S	S	S	S	S	S	S	S	S
2850	2008-10-22	S	S	S	S	S	S	S	S	S	S	S
2301	2008-10-23		I			S	I	S	R	R		R
2890	2008-10-23	R	R	S	S	R	S	I	R	S	S	R
8200	2008-10-24	R	R	R	S	S	R	S	S	S	S	R
2861	2008-10-27		I			S	S	S	S	S		S
2703	2008-10-28		S			S	S	S	R	R		R
8101	2008-10-29		S			S	S	S	S	S		S
2080	2008-10-29		I			S	S	I	S	R		R
2040	2008-10-30
2205	2008-10-30	S	S	S	S	S	S	I	S	S	S	S
2031	2008-10-30	S	R	I	S	S	I	S	S	S	S	S
2007	2008-10-30	S	S	S	S	S	S	S	S	S	S	S
8200	2008-11-01	S	I	S	S	S	S	S	S	S	S	S
8101	2008-11-03		S			S	S	S	S	S		S
2061	2008-11-04	S	S	S	S	S	S	S	S	S	S	S
8200	2008-11-05	S	S	S	S	S	S	S	S	S	S	S
2702	2008-11-06	S	S	S	S	S	S	S	S	S	S	S
2007	2008-11-07	S	S	S	S	S	S	S	S	S	S	S
2890	2008-11-09	I	I	S	S	S	S	S	R	R	S	R
2890	2008-11-09	S	S	S	S	S	S	S	S	S	S	S
2200	2008-11-10		I			S	S	S	S	S		S
2703	2008-11-12	S	R	S	S	S	S	S	S	S	S	S
2890	2008-11-13	S	S	S	S	S	S	S	S	S	S	S
2800	2008-11-13	R	R	S	S	S	S	I	I	S	S	R
2850	2008-11-13	S	S	S	S	S	S	S	S	S	S	S
7401	2008-11-14	S	S	S	S	S	S	S	S	S	S	S
2800	2008-11-17	S	S	S	S	S	S	S	S	S	S	S
2063	2008-11-18	R	R	I	I	R	I	S	S	S	S	R
2052	2008-11-19		I			S	S	S	S	S		S
2006	2008-11-20	S	I	S	S	S	S	S	R	R	S	R
2020	2008-11-22	S	S	S	S	S	S	S	R	R	S	S
2200	2008-12-01		I			S	S	S	S	S		S
2385	2008-12-04		I			S	S	S	S	S		S
2385	2008-12-04		I			S	S	S	R	R		R
2890	2008-12-05	I	R	S	I	I	I	S	S	S	S	S
2800	2008-12-06		I			S	S	S	S	S		S
8200	2008-12-09	R	R	R	R	R	R	I	S	S	S	R
2080	2008-12-10		R			S	I	S	R	R		S
2012	2008-12-10	S	S	S	S	S	S	S	S	S	S	S
2890	2008-12-12	S	S	S	S	S	S	S	S	S	S	S
2850	2008-12-15		R			S	I	I	S	R		S
2701	2008-12-16	S	S	S	S	S	S	S	S	S	S	S
2850	2008-12-18		I			S	S	S	S	S		S
2702	2008-12-18		I			S	S	S	S	S		S
2061	2008-12-18	S	S	S	I	R	S	S	S	S	S	S
2000	2008-12-19	S	S	S	S	R	S	S	S	S	S	S
2006	2008-12-22	I	R	S	R	R	R	S	R	R	S	R
2062	2008-12-24	S	S	S	S	S	S	S	S	S	S	S
2070	2008-12-24		I			S	S	S	S	S		S
2020	2008-12-25	S	S	S	S	R	S	S	S	S	S	R
2008	2008-12-26		R			S	I	S	R	R		R
8101	2008-12-27		R			S	I	S	R	R		R
2205	2008-12-28	R	R	I	S	S	I	S	S	S	S	S
2703	2008-12-30		I			S	S	S	S	S		S
2800	2008-12-30	S	S	S	S	S	S	S	S	S	S	S
2850	2008-12-31	S	S	S	S	S	S	S	S	S	S	S
8101	2009-01-06	S	R	I	R	R	S	S	S	S	S	S
2890	2009-01-06	S	I	S	S	S	S	S	S	S	S	S
8101	2009-01-12		I			S	S	S	S	S		S
2205	2009-01-12	S	I	S	S	S	S	S	S	S	S	S
2061	2009-01-13	S	S	S	S	S	S	S	S	S	S	S
2070	2009-01-15	S	S	S	S	S	S	S	S	S	S	S
8200	2009-01-16	S	S	S	S	S	S	S	S	S	S	S
2007	2009-01-19	S	S	S	S	S	S	S	S	S	S	S
8200	2009-01-19	S	S	S	S	S	S	S	S	S	S	S
2012	2009-01-20	S	R	I	R	I	S	S	S	S		S
2200	2009-01-21	S	S	S	S	S	S	S	S	S	S	S
8102	2009-01-22	S	S	S	S	S	S	S	S	S	S	S
8200	2009-01-22	S	S	S	S	S	S	S	S	S	S	S
2063	2009-01-23	S	S	S	S	S	S	S	S	S	S	S
2385	2009-01-23		I			S	S	S	S	S		S
2380	2009-01-25		S			S	S	S	S	S		S
2063	2009-01-26	R	R	R	R	R	R	S	R	R	S	R
2031	2009-01-27		R			R	R	S	R	R		R
8101	2009-01-28		I			S	S	S	S	S		S
2061	2009-01-28	S	S	S	S	S	S	S	S	S	S	S
2020	2009-01-29
2703	2009-01-29		R			S	S	S	S	S		S
2205	2009-02-04	S	I	S	S	R	I	S	S	S	S	R
2890	2009-02-06	S	S	S	S	S	S	S	S	S	S	S
7800	2009-02-09	S	S	S	S	S	S	S	S	S	S	S
2262	2009-02-10	S	S	S	S	S	S	S	S	S	S	S
2380	2009-02-12		I			S	S	S	S	S		S
2061	2009-02-14	S	S	S	S	S	S	S	S	S	S	S
2370	2009-02-15	S	S	S	S	S	S	S	S	S	S	S
8200	2009-02-16	S	S	S	S	S	S	S	S	S	S	S
8102	2009-02-18
7402	2009-02-19		S			S	S	S	S	S		I
2380	2009-02-19		S			S	S	S	S	S		S
2200	2009-02-19		R			I	I	I	S	R		R
2200	2009-02-19	S	S	S	S	S	S	S	S	S	S	R
2800	2009-02-20		S			S	S	S	S	S		S
2850	2009-02-21	S	S	S	S	R	S	S	R	R	S	R
2850	2009-02-22	R	R	I	S	S	I	I	S	S	S	S
7502	2009-02-25	S	S	S	S	S	S	S	S	S	S	S
8103	2009-02-26		S			S	S	I	S	R		R
2850	2009-02-27	R	R	I	S	R	I	S	R	R	S	R
8102	2009-02-27		I			S	S	S	S	S		S
7402	2009-02-27		I			S	S	S	S	S		S
2012	2009-03-02	R	R	I	R	R	I	R	R	R	S	R
2850	2009-03-03	R	R	R	R	R	R	S	R	R	S	R
8200	2009-03-03	S	S	S	S	S	S	S	S	S	S	R
2701	2009-03-03		I			S	S	S	S	S		S
2020	2009-03-06	S	I	S	S	S	S	S	S	S	S	S
2052	2009-03-10		I			S	S	S	S	S		S
2890	2009-03-10	S	S	S	S	S	S	S	S	S	S	S
2000	2009-03-12		I			S	S	S	S	S		I
8200	2009-03-16	S	S	S	S	R	S	S	R	R	S	R
8200	2009-03-16	I	R	I	R	R	S	I	S	S	S	R
2062	2009-03-18	S	S	S	S	S	S	S	R	R	S	S
2012	2009-03-19		I			S	I	S	R	R		R
8200	2009-03-19	S	S	S	S	S	S	S	S	S	S	S
8102	2009-03-20	S	S	S	S	S	S	S	S	S	S	S
2890	2009-03-21	S	S	S	S	S	S	S	S	S	S	S
2890	2009-03-23		I			S	S	I	S	S		S
8200	2009-03-24	S	S	S	S	S	S	S	S	S	S	I
2800	2009-03-28		I			S	I	I	R	R		R
2052	2009-03-29		I			S	S	S	S	S		S
2385	2009-03-31		I			S	S	S	S	S		S
2262	2009-03-31	S	S	S	S	S	S	S	S	S	S	S
2002	2009-04-06	S	S	S	S	S	S	S	S	S	S	S
2080	2009-04-06	S	S	S	S	S	S	S	S	S	S	S
2007	2009-04-08	S	S	S	S	S	S	S	S	S	S	S
8102	2009-04-08	S	S	S	S	S	S	I	S	S	S	S
8103	2009-04-09		I			S	S	S	S	S		S
8200	2009-04-10	S	I	S	S	I	S	S	S	I	S	R
2890	2009-04-11	S	S	S	I	R	S	S	S	S	S	S
2012	2009-04-13	S	S	S	S	S	S	S	S	S	S	S
2380	2009-04-14		I			S	S	S	S	S		S
2850	2009-04-14	S	S	S	S	S	S	S	R	R	S	R
2370	2009-04-16	S	S	S	S	S	S	S	S	S	S	S
2370	2009-04-16	I	R	I	S	I	R	S	S	S	S	I
2370	2009-04-16	S	I	S	S	I	S	S	S	S	S	R
2850	2009-04-17	S	S	S	S	S	S	S	S	S	S	S
2850	2009-04-17	S	I	I	S	S	S	S	S	S	S	S
2850	2009-04-18	S	S	S	S	S	S	S	S	S	S	S
8200	2009-04-20	S	I	S	S	S	S	I	S	S	S	R
2051	2009-04-20		S			S	S	S	S	S		S
2800	2009-04-24	S	S	S	S	S	S	S	S	S	S	S
2063	2009-04-24	S	S	S	S	S	S	S	S	S	S	S
2301	2009-04-24		S			S	S	S	S	S		S
2031	2009-04-26	S	S	S	S	S	S	I	S	S	S	R
8101	2009-04-28	S	S	S	S	S	S	S	S	S	S	S
8102	2009-04-29		R			S	S	S	R	S		R
2063	2009-04-29	S	S	S	S	S	S	S	S	S	S	S
2301	2009-04-29		I			I	S	S	S	S		S
2603	2009-04-30		I			S	S	S	S	S		S
2007	2009-04-30		R			I	R	R	R	R		R
8200	2009-05-02	S	S	S	S	I	S	S	S	S	S	S
2890	2009-05-03	S	S	S	S	S	S	S	S	S	S	S
2370	2009-05-04	S	S	S	S	S	S	S	S	S	S	S
2070	2009-05-04		R			S	I	S	S	S		I
7502	2009-05-06	S	S	S	S	S	S	S	S	S	S	S
7402	2009-05-09	S	S	S	S	S	S	S	S	S	S	S
2890	2009-05-10	S	S	S	R	R	S	I	S	S	S	S
2262	2009-05-12	S	S	S	S	I	S	S	S	S	S	S
2263	2009-05-13	S	S	S	S	S	S	S	S	S	S	S
2850	2009-05-15	S	S	S	S	S	S	S	S	S	S	S
2800	2009-05-17	S	S	S	S	S	S	S	S	S	S	S
2012	2009-05-18	S	S	I	S	S	S	S	S	S	S	S
2031	2009-05-19	S	S	S	S	S	S	S	S	S	S	S
2012	2009-05-20	I	R	I	I	R	I	S	R	R	S	R
2080	2009-05-22		I			S	S	S	S	S		S
2061	2009-05-22	S	S	S	S	S	S	S	S	S	S	S
2710	2009-05-25	I	I	I	S	R	I	S	S	S	S	R
2380	2009-05-28	S	I	S	S	S	S	S	S	S	S	S
2370	2009-05-28	S	S	S	S	I	S	S	S	S	S	I
2850	2009-05-29	S	S	S	S	S	S	S	S	S	S	S
8200	2009-06-01	S	S	S	S	S	S	S	S	S	S	S
8200	2009-06-01	S	S	S	S	S	S	S	S	S	S	S
2322	2009-06-02	I	R	I	I	R	I	S	S	S	S	S
2321	2009-06-08	S	S	S	S	S	S	S	S	S	S	S
8200	2009-06-08	S	S	S	S	S	S	S	S	S	S	S
2890	2009-06-10	S	S	S	S	S	S	S	S	S	S	S
2850	2009-06-11	S	S	S	S	S	S	S	S	S	S	S
2080	2009-06-11	I	I	S	I	R	S	R	R	R	S	S
2603	2009-06-12	S	S	S	S	S	S	S	S	S	S	S
8101	2009-06-12		I			S	S	S	S	S		S
2890	2009-06-12	S	S	S	S	S	S	S	S	S	S	S
2850	2009-06-12	S	S	S	S	S	S	S	S	S	S	S
2063	2009-06-12	S	S	S	S	S	S	S	S	S	S	S
2850	2009-06-13	R	R	R	S	S	R	S	S	S	S	S
2063	2009-06-15	S	S	S	S	S	S	S	S	S	S	S
2063	2009-06-15	S	I	S	S	S	S	S	S	S	S	S
2012	2009-06-16	R	R	I	R	R	I	S	R	R	S	R
2850	2009-06-16	R	R	R	S	S	R	S	S	S	S	S
2850	2009-06-16	I	R	S	S	S	S	S	S	S	S	S
2063	2009-06-16	S	S	S	S	S	S	S	S	S	S	S
2061	2009-06-17	S	I	S	R	R	S	R	R	R	S	S
8200	2009-06-17		I			S	S	S	S	S		S
2000	2009-06-19		I			S	S	S	S	S		S
8102	2009-06-19		I			S	I	S	S	S		S
2061	2009-06-20	S	S	S	S	R	S	S	S	S	S	R
2061	2009-06-21	S	S	S	S	R	S	S	S	S	S	S
2006	2009-06-22	S	R	S	R	R	R	S	R	R	S	R
8101	2009-06-24	S	S	S	S	S	S	S	S	S	S	S
2063	2009-06-24	S	S	S	S	S	S	S	S	S	S	S
2850	2009-06-25	R	R	I	S	R	R	S	S	S	S	S
2080	2009-06-26	S	I	S	S	S	S	S	R	R	S	R
2281	2009-06-26	S	S	S	S	R	S	S	S	S	S	S
2380	2009-06-29	S	S	S	S	S	S	S	S	S	S	S
8200	2009-06-29	S	R	R	R	R	S	S	S	S	S	R
2061	2009-06-30		I			S	I	S	R	R		R
2385	2009-07-02	S	S	S	S	S	S	S	S	S	S	S
2502	2009-07-03	S	S	S	S	S	S	S	S	S	S	S
2890	2009-07-04	S	S	S	S	S	S	S	S	S	S	S
2063	2009-07-07	S	S	S	S	S	S	S	S	S	S	S
2200	2009-07-09	S	S	S	S	S	S	S	S	S	S	S
2850	2009-07-09	R	R	R	R	R	R	R	R	R	S	R
2890	2009-07-11	S	S	S	S	S	S	S	S	S	S	S
2061	2009-07-12		R			S	R	S	S	S		R
2890	2009-07-12	I	R	R	S	S	S	S	S	S	S	S
2006	2009-07-13	R	R	I	S	S	R	S	S	S	S	S
2063	2009-07-15	I	R	R	S	S	I	S	S	S	S	S
2601	2009-07-15		I			S	S	S	S	S		S
8200	2009-07-17	S	S	I	S	S	S	S	R	R	S	R
8200	2009-07-17	S	S	S	S	I	S	S	S	S	S	S
7502	2009-07-17	R	R	R	S	S	R	S	S	S	S	S
2370	2009-07-17	R	R	R	S	R	R	S	S	S		R
2322	2009-07-20	S	S	S	S	R	S	S	S	S	S	R
2006	2009-07-21	R	R	R	S	R	R	S	S	S	S	S
2080	2009-07-22	S	S	S	S	S	S	S	S	S	S	S
2385	2009-07-22		S			S	S	S	S	S		S
8200	2009-07-23	I	I	S	I	R	S	S	R	R	S	S
2800	2009-07-29	S	S	S	S	S	S	R	S	S	S	S
2006	2009-07-30		R			S	S	S	S	S		S
2322	2009-07-30	S	S	S	S	S	S	S	S	S	S	S
8200	2009-07-30	S	S	S	S	S	S	S	S	S	S	S
2061	2009-08-01	I	R	I	R	R	S	S	S	S	S	S
2061	2009-08-02	S	S	S	I	R	S	S	S	S	S	R
2890	2009-08-02	S	S	S	S	S	S	S	S	S	S	S
2200	2009-08-03		I			S	S	S	S	S		I
2385	2009-08-06		R			I	S	I	S	R		R
2800	2009-08-06	S	S	S	S	S	S	R	S	I	S	S
8103	2009-08-07		R			S	S	S	S	S		S
2092	2009-08-07	S	S	S	S	S	S	S	S	S	S	S
2330	2009-08-07	R	R	R	S	S	R	S	S	S	S	S
2800	2009-08-09		R			S	R	S	S	S		I
2601	2009-08-10	S	I	S	S	S	S	S	S	S	S	S
2061	2009-08-11	S	S	S	S	R	S	S	S	S	S	S
2063	2009-08-11	R	R	I	S	S	R	S	S	S	S	R
2095	2009-08-11	S	S	S	S	S	S	S	S	S	S	S
2080	2009-08-13		R			S	S	S	S	S		S
2380	2009-08-13		S			S	S	S	S	S		S
2061	2009-08-17	R	R	R	R	R	R	S	S	S	S	S
8101	2009-08-18	S	S	S	S	S	S	S	R	R		R
2262	2009-08-18	S	S	S	S	S	S	S	S	S		S
2020	2009-08-19		R			S	S	S	R	R		S
7402	2009-08-20		R			S	S	S	S	S		S
2281	2009-08-21		R			R	R	S	R	R		R
8200	2009-08-24	R	R	I	S	S	R	S	S	S		S
8101	2009-08-25	S	S	I	S	S	S	S	S	S		S
2000	2009-08-26		R			R	S	S	S	S		S
2200	2009-08-28	S	S	S	S	R	S	S	S	S		S
2800	2009-08-28	S	S	S	S	S	S	R	R	R		S
2070	2009-08-29	S	S	S	S	S	S	S	S	S		R
2800	2009-08-30	S	S	S	S	S	S	S	S	S		S
7601	2009-08-31		R			S	R	S	S	S		S
2800	2009-09-01	S	S	S	S	S	S	S	S	S		S
2092	2009-09-02		R			S	S	S	S	S		S
2007	2009-09-03		R			S	I	S	S	S		S
2061	2009-09-03		R			S	R	I	S	R		R
8101	2009-09-04		R			S	S	S	S	S		S
2502	2009-09-04	S	S	S	I	R	S	S	R	R		S
2061	2009-09-07		R			S	S	S	S	S		S
2890	2009-09-07		R			S	S	S	S	S		S
2007	2009-09-08	S	S	S	S	S	S	S	S	S		S
2200	2009-09-08	R	R	I	I	R	S	S	S	S		S
2031	2009-09-10	S	S	S	S	S	S	S	R	R		R
2031	2009-09-10	R	S	I	S	S	S	S	R	R		R
2502	2009-09-11	S	S	S	S	S	S	S	S	S		S
2370	2009-09-11		S			S	S	S	S	S		R
2890	2009-09-11	R	S	S	S	S	S	I	S	S		S
2080	2009-09-11	S	S	S	S	S	S	S	S	S		S
2800	2009-09-13	S	S	S	S	S	S	S	S	S		S
2703	2009-09-14		R			R	R	S	S	S		S
2002	2009-09-15		R			S	S	S	S	S		S
8103	2009-09-16	S	R	I	S	S	S	I	S	S		R
2330	2009-09-16	S	S	S	S	R	S	S	S	S		S
2301	2009-09-17	S	S	S	S	R	S	S	S	S		S
2301	2009-09-17	R	R	R	I	R	R	S	S	S		S
2890	2009-09-17	S	S	S	S	S	S	S	S	S		S
2006	2009-09-17	S	S	S	S	S	S	S	S	S		S
2800	2009-09-17	S	S	S	S	S	S	S	S	S		S
2061	2009-09-18	S	S	S	S	S	S	S	S	S		S
2890	2009-09-18	S	S	S	S	S	S	S	S	S		S
7502	2009-09-21		R			S	S	S	S	S		S
2385	2009-09-22	S	R	S	S	S	S	S	S	S		S
2012	2009-09-22	S	S	S	S	S	S	S	S	S		S
2800	2009-09-24	S	S	S	S	S	S	S	S	S		S
2850	2009-09-24	S	S	S	S	S	S	S	S	S		S
2890	2009-09-25	R	R	I	S	S	S	S	S	S		S
2370	2009-09-28	S	S	S	S	S	S	S	R	R		R
2061	2009-10-01	S	S	I	S	R	S	S	S	S		S
7402	2009-10-03		R			S	R	S	S	S		R
2385	2009-10-03		R			S	S	S	S	S		S
2890	2009-10-04	S	S	S	S	S	S	S	S	S		S
2002	2009-10-04		R			S	S	S	S	S		S
2850	2009-10-05	S	R	I	S	S	S	S	S	S		R
8200	2009-10-05	S	S	I	S	S	S	S	R	R		R
2061	2009-10-07	R	R	R	S	S	R	S	S	S		S
2890	2009-10-08	S	S	S	S	R	S	I	S	S		I
8101	2009-10-08		R			S	I	S	R	R		R
2850	2009-10-10	S	S	S	S	S	S	S	S	S		S
2000	2009-10-11	S	S	S	S	I	S	S	S	S		S
8200	2009-10-12	R	R	I	S	S	S	S	R	R		R
2052	2009-10-14		S			S	S	S	S	S		S
7402	2009-10-15		R			S	S	S	S	S		R
2301	2009-10-15	S		S	S	S	S	S	S	S		S
8103	2009-10-16		R			S	S	S	S	S		S
2200	2009-10-16		R			I	S	S	S	S		S
2070	2009-10-19	R	R	I	S	S	S	S	S	S		S
2063	2009-10-21	S	S	S	S	S	S	S	S	S		S
2703	2009-10-22		R			S	R	S	R	R		R
2007	2009-10-22	S	R	R	I	I	S	S	S	S		S
2850	2009-10-23	S	S	S	S	S	S	S	S	S		S
8102	2009-10-23	S	S	S	S	I	S	S	S	S		S
2502	2009-10-23	S	S	S	S	S	S	S	S	S		S
2890	2009-10-23	R	R	R	S	R	R	S	S	S		S
2070	2009-10-26	S	S	I	S	S	S	S	S	S		R
2322	2009-10-26	S	S	S	S	S	S	S	R	R		R
2031	2009-10-27	S	S	S	S	S	S	S	S	S		S
2205	2009-10-29	R	R	R	S	S	R	S	R	R		R
2031	2009-10-29	R	R	R	S	S	R	S	R	R		R
2340	2009-10-30	S	R	S	I	R	S	S	R	R		R
2020	2009-10-31	S	S	S	S	S	S	S	S	S		S
2061	2009-11-02	S	S	S	S	S	S	S	S	S		S
7402	2009-11-02	S	S	S	S	S	S	S	R	R		R
2262	2009-11-03	S	R	I	S	S	S	S	S	S		S
2370	2009-11-04	S	S	S	S	I	S	S	R	R		R
2020	2009-11-04	S	R	I	S	S	S	S	S	S		S
2008	2009-11-05	S	S	S	S	S	S	S	S	S		S
2800	2009-11-05	S	S	S	S	S	S	S	S	S		S
2301	2009-11-05	S	R	I	S	S	S	S	S	S		S
2281	2009-11-07
2080	2009-11-07		R			R	S	S	R	R		R
2070	2009-11-09		R			S	S	S	S	S		R
2340	2009-11-12	S	S	S	S	S	S	S	R	R		S
2703	2009-11-12		R			S	S	S	S	S		S
2703	2009-11-12	S	S	S	S	S	S	S	S	S		S
2301	2009-11-13	S	S	S	I	R	S	S	R	R		S
2890	2009-11-15	S	R	I	S	S	S	S	S	S		S
2890	2009-11-16	S	S	S	S	S	S	S	S	S		S
8200	2009-11-16	R	R	R	S	S	R	S	R	R		R
2322	2009-11-17		R			S	R	I	R	R		R
8102	2009-11-18		S			I	S	S	S	S		S
8200	2009-11-18	S	S	S	S	S	S	S	S	S		S
8200	2009-11-18	R	R	I	S	S	S	S	R	R		R
2850	2009-11-19	S	S	I	S	S	S	S	S	S		S
2850	2009-11-20	R	R	R	S	S	R	S	S	S		S
2850	2009-11-21	R	R	R	S	S	R	S	S	S		S
2330	2009-11-21	S	S	I	S	S	S	S		S		S
8200	2009-11-23	S	R	I	S	S	S	S		R		S
8200	2009-11-23	S	S	S	S	I	S	S		R		S
2020	2009-11-24	S	S	S	S	S	S	S	S	S		S
2200	2009-11-26	S	S	S	S	S	S	S	S	S		S
2200	2009-11-28		R			S	S	S	S	S		S
2321	2009-11-28		R			S	R	I	S	R		S
2070	2009-11-29
2850	2009-11-30	S	S	I	S	S	S	S	S	S		S
2890	2009-12-02	S	R	I	S	S	S	S	S	S		S
2070	2009-12-02	S	S	S	S	S	S	S	S	S		R
8200	2009-12-02	S	R	S	I	I	S	S	R	R		R
2264	2009-12-02	S	S	S	S	S	S	S	S	S		S
2703	2009-12-02		R			S	S	S	S	S		S
2061	2009-12-03	S	S	S	S	S	S	S	S	S		S
2063	2009-12-04	S	S	S	S	S	S	S	S	S		S
2070	2009-12-05	S	R	I	S	S	S	S	S	S		S
2850	2009-12-06	R	R	I	I	R	R	S	S	S		R
2701	2009-12-07	S	S	I	R	R	S	S	R	R		R
8200	2009-12-07	R	R	R	I	R	R	S	R	R		R
2850	2009-12-08	S	S	S	S	S	S	S	S	S		S
2020	2009-12-08	R	R	R	S	S	R	S	S	S		S
8200	2009-12-08	R	R	R	R	I	S	S	R	R		R
2850	2009-12-08	S	S	S	S	S	S	S	S	S		S
2000	2009-12-09		S			I	S	S	S	S		R
2800	2009-12-09		R			S	R	S	R	R		R
2370	2009-12-09	S	S	S	S	S	S	S	S	S		S
2385	2009-12-09		R			S	S	S	R	R		S
2890	2009-12-10	S	S	S	S	S	S	S	S	S		S
2703	2009-12-11	S	S	S	S	S	S	S	S	S		S
2850	2009-12-12	R	R	R	I	S	R	S	S	S		R
2850	2009-12-13	R	R	R	I	R	R	S	S	S		S
2710	2009-12-13		S			S	S	S	S	S		S
2890	2009-12-13	R	R	R	I	R	R	S	S	S		S
2012	2009-12-14	S	S	I	S	S	S	S	S	S		S
2061	2009-12-14	S	S	S	I	R	S	S	S	S		R
2200	2009-12-15	S	S	S	S	S	S	S	S	S		S
8200	2009-12-15	S	S	S	S	S	S	S	S	S		S
7402	2009-12-16		R			S	S	S	S	S		S
2890	2009-12-17	R	R	R	S	S	R	S	S	S		S
2012	2009-12-18	S	S	S	I	I	S	S	S	S		R
2052	2009-12-19	S	S	S	S	S	S	S	S	S		S
8200	2009-12-22	S	S	I	S	S	S	S	R	R		S
8200	2009-12-22	R	S	I	I	R	S	S	R	R		R
2385	2009-12-23	S	S	I	S	S	S	S	S	S		S
7502	2009-12-24	S	S	S	S	S	S	S	S	S		S
2850	2009-12-24	S	S	S	I	R	S	S	S	S		S
7402	2009-12-25		R			R	R	I	R	R		R
7402	2009-12-25	R	R	I	R	R	S	S	R	R		R
2800	2009-12-26		R			S	S	S	S	S		R
2095	2009-12-26		S			S	S	S	S	S		S
8200	2009-12-27		R			S	S	S	S	S		S
8200	2009-12-27	S	S	S	S	S	S	S	S	S		S
8200	2009-12-28	R	R	I	S	S	R	S	S	S		S
2200	2009-12-29	S	I	S	S	S	S	S	S	S		S
2063	2009-12-30	S	S	S	S	S	S	S	S	S		S
2012	2009-12-31	S	R	S	I	R	S	I	S	S		R
8200	2009-12-31	S	S	S	S	S	S	S	R	R		S
2800	2010-01-03		R			S	R	S	S	S		S
2063	2010-01-03	R	R	I	S	S	S	S	S	S		R
2301	2010-01-05	R	R	I	S	S	S	S	S	S		S
8103	2010-01-05		R			S	S	S	S	S		R
8200	2010-01-05		R			S	S	S	S	S		S
8200	2010-01-06	R	R	S	S	S	S	S	S	S		S
2031	2010-01-08	S	S	S	R	R	S	S	S	S		S
2095	2010-01-08		R			S	S	S	S	S		S
2031	2010-01-09	R	R	I	S	S	R	S	S	S		S
2850	2010-01-11		R			R	S	S	S	S		S
2850	2010-01-12	S	S	S	S	R	S	S	S	S		S
2262	2010-01-12	S	S	I	S	S	S	S	S	S		S
2262	2010-01-12	S	S	S	S	S	S	S	S	S		S
2264	2010-01-13	S	R	S	S	S	S	S	S	S		S
8103	2010-01-14		R			S	R	S	S	S		R
2850	2010-01-15	S	S	S	S	S	S	S	S	S		S
2063	2010-01-15	S	I	S	S	S	S	S	S	S		R
2850	2010-01-17	S	S	S	S	S	S	S	S	S		S
8103	2010-01-19	S	S	S	S	S	S	S	S	S		S
2262	2010-01-19	S	R	S	S	S	S	S	S	S		S
8200	2010-01-20	S	S	S	S	S	S	S	S	S		S
2063	2010-01-20	R	R	R	R	R	R	S	R	R		R
2061	2010-01-20	S	S	S	S	S	S	S	S	S		S
2205	2010-01-21	R	R	R	R	R	R	S	S	S		S
2012	2010-01-22	S	S	S	S	S	S	S	S	S		S
2380	2010-01-23	S	S	I	S	S	S	S	S	S		S
2385	2010-01-23		R			S	S	S	S	S		S
2322	2010-01-23		S			S	S	S	S	S		S
2890	2010-01-23	S	S	S	S	R	S	S	S	S		S
2850	2010-01-24	R	R	R	I	R	R	S	S	S		S
2262	2010-01-25	R	R	I	S	S	R	S	S	S		S
2262	2010-01-26	S	R	I	S	S	R	S	S	S		S
2092	2010-01-27	S	S	I	S	S	S	S	S	S		S
2002	2010-01-27	S	S	S	S	S	S	S	S	S		S
2890	2010-01-28	S	S	S	S	S	S	S	S	S		S
7401	2010-01-28		R			S	S	S	S	S		S
2000	2010-01-29		R			S	S	S	S	S		S
2063	2010-01-29	S	R	S	S	S	S	S	S	S		R
2281	2010-01-29		S			I	S	S	S	S		S
8200	2010-01-31	S	S	S	R	R	S	S	S	S		S
2281	2010-02-01		R			S	S	S	S	S		S
2800	2010-02-05	S	S	S	R	R	S	S	S	S		S
2850	2010-02-05	S	S	I	S	S	S	S	S	S		S
8103	2010-02-07		R			S	R	S	S	S		R
2262	2010-02-07	S	S	S	I	R	S	S	S	S		S
2205	2010-02-07		R			S	S	S	S	S		S
2062	2010-02-08	S	S	S	S	S	S	S	R	R		I
8101	2010-02-09	S	S	S	S	S	S	S	S	S		S
2890	2010-02-09	S	S	S	S	S	S	S	S	S		S
2322	2010-02-10	R	R	R	S	S	R	S	S	S		R
2890	2010-02-11		R			S	S	S	S	S		S
2890	2010-02-11	S	S	S	S	S	S	S	S	S		S
2850	2010-02-12	S	S	S	S	S	S	S	S	S		S
2701	2010-02-12	S	S	S	S	S	S	S	S	S		S
8103	2010-02-12		R			S	S	S	S	S		S
8200	2010-02-12	S	R	S	I	R	S	S	S	S		S
2890	2010-02-13	S	R	I	S	S	S	S	S	S		S
2031	2010-02-15	S	R	I	R	R	S	S	S	S		S
8200	2010-02-19	S	S	S	S	S	S	S	S	S		S
2850	2010-02-21	S	S	S	S	S	S	S	S	S		S
2890	2010-02-22	R	R	R	R	R	R	S	S	S		R
2012	2010-02-24		S			S	S	S	S	S		S
8102	2010-02-25
2850	2010-03-04	R	R	I	S	S	S	S	S	S		S
2008	2010-03-07	S	S	S	S	S	S	S	S	S		S
2020	2010-03-09	S	R	I	S	S	S	S	S	S		S
2263	2010-03-09	S	S	S	S	I	S	I	S	S		S
8103	2010-03-09		R			S	S	I	R	R		S
2850	2010-03-09	S	S	S	S	S	S	S	S	S		S
2006	2010-03-11	S	S	S	S	S	S	S	S	S		S
2800	2010-03-15	S	S	I	S	S	S	S	S	S		S
2850	2010-03-16		R			S	R	S	S	S		S
2850	2010-03-16	R	S	I	S	S	S	S	S	S		S
2890	2010-03-17	S	R	I	R	R	S	S	S	S		S
2080	2010-03-17	S	S	S	S	S	S	S	S	S		S
2800	2010-03-17		R			S	S	S	S	S		S
2800	2010-03-17	S	S	S	S	S	S	S	S	S		S
2850	2010-03-17	S	S	S	I	R	S	S	S	S		S
2850	2010-03-18	S	S	S	S	S	S	S	S	S		S
2850	2010-03-19	S	S	S	S	S	S	S	S	S		S
2012	2010-03-22	S	S	S	S	S	S	S	S	S		S
2850	2010-03-24	R	R	I	S	S	R	S	S	S		S
2890	2010-03-25	S	S	S	I	R	S	S	S	S		S
2092	2010-03-26	S	S	S	I	R	S	S	S	S		I
8200	2010-03-26		R			S	S	S	S	S		S
8200	2010-03-27	S	S	S	S	S	S	S	S	S		S
2850	2010-03-27		R			S	S	S	S	S		S
8103	2010-03-29	S	S	S	S	S	S	S	S	S		S
2063	2010-03-29	S	S	S	S	S	S	S	S	S		S
2051	2010-03-29		R			S	S	S	S	S		S
2850	2010-03-30	S	S	S	S	S	S	S	S	S		S
2095	2010-03-30	S	S	S	S	S	S	S	S	S		S
2281	2010-03-30	S	S	S	S	S	S	S	S	S		S
2262	2010-03-30	S	S	S	S	S	S	S	S	S		S
2031	2010-03-31	S	R	I	S	S	S	S	S	S		S
2702	2010-03-31		R			S	S	S	S	S		S
2080	2010-04-01		R			S	S	S	S	S		S
2092	2010-04-01		R			S	S	S	S	S		S
2380	2010-04-01	S	S	S	S	S	S	S	S	S		S
2380	2010-04-04		R			S	S	S	S	S		S
8200	2010-04-04	S	S	S	S	S	S	S	S	S		S
2070	2010-04-05	S	S	S	S	S	S	S	S	S		S
2012	2010-04-07	S	S	S	S	S	S	S	S	S		S
2890	2010-04-09	R	R	I	S	S	R	S	S	S		S
2850	2010-04-10	S	S	S	S	S	S	S	S	S		S
2031	2010-04-10	S	R	I	S	S	S	S	S	S		S
2850	2010-04-10	R	R	R	S	S	R	S	S	S		S
2850	2010-04-12	S	S	S	S	S	S	S	S	S		S
8101	2010-04-12		R			S	S	S	S	S		S
2850	2010-04-12	R	R	R	R	R	R	S	S	S		S
2008	2010-04-12	S	S	S	S	S	S	S	S	S		S
2063	2010-04-13	S	S	S	S	S	S	S	S	S		S
8102	2010-04-14
2200	2010-04-16	S	S	S	S	I	S	S	S	S		S
2850	2010-04-18	S	R	I	I	R	R	S	S	S		S
2850	2010-04-19	S	R	I	R	R	S	S	S	S		R
2070	2010-04-19	S	S	I	S	S	S	S	S	S		S
2850	2010-04-21	S	S	S	S	S	S	S	S	S		S
2012	2010-04-21	S	S	S	S	S	S	S	S	S		S
2002	2010-04-22	S	S	S	S	S	S	S	S	S		S
2051	2010-04-22		R			S	S	S	S	S		S
2850	2010-04-22	R	R	I	S	S	R	S	S	S		S
2061	2010-04-22	S	S	S	S	S	S	S	S	S		S
2006	2010-04-22	S	R	I	S	S	S	S	R	R		R
[truncated: 1,947 more rows]
