# Supplementary material for: Detection of Temporal Clusters of Healthcare-Associated Infections or Colonizations with Pseudomonas aeruginosa in Two Hospitals: Comparison of SaTScan and WHONET Software Packages
Source: PLoS One. 2015 Oct 8;10(10):e0139920. doi: 10.1371/journal.pone.0139920 (PMC4598114; doi:10.1371/journal.pone.0139920)
Supplement: S2 Dataset — S: susceptible, I: intermediate, R: resistant. (XLS) [file pone.0139920.s002.xls]

## Sheet: Feuil1
Care unit	Collection date	amikacine	aztreonam	ceftazidime	ciprofloxacine	gentamicin	imipenem	piperacillin	ticarcilline	tobramycin
7121	2007-07-09	S	R	R	S	S	R	R	R	S
7062	2007-07-30	S	R	R	R	S	S	R	R	S
7121	2007-09-17	S	R	R	R	S	R	R	R	S
7441	2007-09-22	S	S	R	R	S	R	R	R	S
7441	2007-09-22	S	S	S	R	S	R	S	R	S
7062	2007-09-28	S	R	S	R	S	R	R	R	S
7441	2007-09-30	R	S	S	R	S	R	S	R	S
7441	2007-10-02	S	S	S	R	S	R	R	R	S
7062	2007-10-11	S	R	R	R	S	R	R	R	S
7441	2007-10-19	R	R	R	R	S	R	R	R	S
7323	2007-11-01	S	R	R	S	R	R	R	R	R
7323	2008-04-18	I	S	S	I	S	R	S	I	S
7003	2008-05-14	S	S	S	S	S	S	S	S	S
7121	2008-08-06	R	S	S	S	S	S	S	S	S
6041	2008-08-09	S	S	S	S	S	S	S	S	S
7441	2008-08-11	I	S	S	R	S	S	R	R	R
7221	2008-08-13	S	S	S	I	S	S	S	S	S
7491	2008-08-27	S	I	R	I	S	S	R	R	S
6062	2008-08-31	S	S	S	R	R	R	S	I	R
7121	2008-09-25	S	S	S	R	S	S	S	S	S
7403	2008-10-07	S	S	S	S	S	S	S	S	S
7121	2008-10-09	I	S	S	R	S	S	S	S	S
7121	2008-10-11	I	S	S	R	R	S	S	S	S
7321	2009-07-30	S	S	S	I	S	S	S	S	S
6087	2009-08-13	S	R	S	I	S	S	S	R	S
6610	2009-08-14	S	S	S	S	S	S	S	S	S
7441	2009-08-19	S	R	R	S	S	S	I	R	S
7302	2009-08-24	I	I	S	R	S	R	S	I	S
7221	2010-03-24	S	S	S	R	S	S	S	S	S
7203	2010-04-26	S	R	R	S	S	S	R	R	S
6736	2010-06-24	S		S	S	S	S	S	S	S
7424	2012-03-30	S	S	S	I	S	S	S	S	S
7302	2013-05-23	S	I	S	I	S	S	S	S	S
7121	2008-11-24	S	S	S	S	S	S	S	S	S
7221	2013-03-06	S	I	R	S	S	S	R	R	S
7221	2008-02-22	I	S	S	I	S	S	S	S	S
7051	2008-04-30	S	R	R	R	S	S	R	R	S
7203	2007-12-04	S	S	S	R	S	S	S	R	S
6063	2009-09-29	S	I	R	R	R	R	I	R	R
7013	2013-10-13	S	I	S	S	S	I	S	R	S
7121	2013-06-13	S	S	S	S	S	S	S	S	S
7121	2010-07-10	S	I	S	R	R	R	S	R	R
7301	2011-02-12	S	S	S	S	S	S	S	S	S
7301	2011-11-10	S	R	R	R	S	S	R	R	S
7011	2012-02-24	S	S	S	R	S	S	S	S	S
6102	2007-10-19	S	S	S	S	S	S	S	S	S
6102	2012-06-13	S	S	S	S	S	S	S	S	S
7301	2010-09-07	S	S	S	S	S	S	S	S	S
7022	2011-07-20	S	S	S	I	S	S	S	S	S
7441	2008-06-03	S	S	S	S	S	S	S	S	S
7022	2010-05-31	S	S	S	S	S	S	S	S	S
7011	2008-02-13	S	I	R	I	S	S	R	R	I
7012	2008-10-03	S	I	R	S	S	S	I	R	S
7061	2009-01-03	S	I	S	I	S	S	S	I	S
6062	2013-02-12	S	S	S	S	S	S	S	S	S
7121	2007-08-28	S	S	S	S	S	S	S	S	S
7022	2013-12-14	S	S	S	S	S	S	S	S	S
7302	2012-07-13	I	S	S	I	R	R	S	S	S
7811	2013-09-30	S	I	S	R	S	S	R	R	S
7031	2010-07-16	S	S	S	S	S	S	S	S	S
6062	2011-04-09	S	I	S	R	R	R	R	R	R
6062	2011-05-25	S	S	S	S	S	S	S	S	S
7121	2011-07-25	S	S	S	I	S	S	S	S	S
7121	2011-08-08	S	I	R	I	S	S	R	R	S
7302	2010-06-18	S	S	S	S	S	S	S	S	S
7212	2012-01-09	S	S	S	S	S	S	S	S	S
7441	2012-06-02	S	I	S	I	S	S	R	R	S
7121	2013-09-15	S	S	S	S	S	R	S	S	S
7065	2007-12-29	R	R	R	R	S	R	R	R	S
7065	2007-12-29	S	S	S	R	S	S	S	S	S
7065	2008-02-08	R	S	S	I	I	S	S	I	S
7065	2008-03-07	I	I	I	I	S	S	R	R	S
7027	2008-08-06	S	S	S	S	S	S	S	S	S
7341	2009-09-30	S	S	S	S	S	S	S	S	S
7341	2009-10-07	S	R	S	I	S	S	R	R	S
7831	2010-07-08	S	S	S	I	S	S	S	S	S
7212	2011-11-25	S	S	S	S	S	S	S	S	S
6503	2013-12-17	S	S	S	S	S	S	S	S	S
7213	2007-10-18	S	S	S	S	S	S	S	S	S
7831	2011-02-15	S	S	S	S	S	S	S	S	S
7013	2013-05-10	S	S	S	S	S	S	S	S	S
7121	2012-07-05	S	S	S	S	S	S	S	S	S
7062	2011-05-31	S	S	S	I	S	S	S	S	S
6062	2012-04-01	S	I	S	R	R	R	S	S	R
7203	2008-03-15	S	S	S	S	S	S	S	S	S
6102	2011-11-19	S	S	S	S	S	S	S	S	S
7403	2010-09-03	S	S	S	I	S	S	S	S	S
7441	2010-09-24	S	I	R	I	S	R	R	R	S
7121	2008-10-20	S	S	S	S	S	S	S	S	S
7221	2009-01-08	S	S	S	I	S	R	S	S	S
7033	2008-09-26	S	I	R	R	S	R	R	R	S
7302	2008-09-20	S	S	S	S	S	S	S	S	S
7022	2009-10-13	S	S	S	S	S	S	S	S	S
7221	2013-07-30	S	S	S	S	S	S	S	S	S
7321	2008-04-21	R	I	I	R	R	R	R	R	I
7121	2012-01-19	S	S	S	S	S	S	S	S	S
7121	2012-01-21	S	I	S	S	S	S	S	R	S
7121	2010-05-12	S	S	S	S	S	S	S	S	S
6062	2010-03-15	S	I	S	I	S	S	S	R	S
7303	2007-09-01	S	S	S	S	S	S	S	S	S
7221	2013-01-21	R	I	S	R	R	I	R	R	R
7221	2012-04-10	S	I	S	R	R	R	S	R	R
7011	2012-12-19	S	S	S	I	S	S	S	S	S
7221	2011-04-22	S	I	S	I	S	S	S	R	S
7121	2007-09-13	S	R	S	R	S	S	S	R	S
7013	2009-08-20	S	S	S	S	S	S	S	S	S
6062	2010-03-05	S	R	R	S	S	I	R	R	S
6503	2010-05-01	S	I	S	S	S	S	S	R	S
6503	2010-05-14	S	S	S	S	S	S	S	S	S
7221	2011-03-26	S	S	S	I	S	S	S	S	S
7221	2013-01-28	S	S	S	S	S	S	S	S	S
7381	2012-12-03	S	S	S	S	S	S	S	S	S
7441	2012-12-26	S	S	S	R	S	S	S	S	S
7441	2012-12-26	S	I	S	R	S	S	S	R	S
7033	2009-11-07	R	S	S	R	R	R	R	R	R
7441	2008-02-15	S	I	S	I	S	S	S	S	S
7441	2008-03-07	S	R	I		S	S	R	R	S
7441	2008-03-07	S	I	I	I	S	S	S	R	S
7054	2013-09-04	S	S	S	S	S	S	S	S	S
7054	2013-09-04	S	I	R	S	S	S	R	R	S
7054	2013-01-30	S	I	S	S	S	S	S	S	S
7221	2010-10-15	S	S	S	I	S	S	S	S	S
7121	2013-03-04	S	S	S	S	S	S	S	S	S
7221	2009-08-18	I	R	R	R	R	R	R	R	R
7221	2009-09-21	S	I	S	R	R	R	S	I	R
7014	2007-10-01	S	S	S	S	S	S	S	S	S
6062	2010-03-10	S	I	S	S	S	S	S	R	S
7213	2010-12-20	S	S	S	S	S	S	S	S	S
7213	2010-09-20	S	S	S	S	S	R	S	S	S
6062	2011-03-28	S	S	S	S	S	R	S	S	S
7441	2010-12-25	S	I	S	R	R	R	R	R	R
7322	2011-01-27	I	R	R	R	R	R	R	R	R
7121	2011-08-16	I	S	S	R	R	R	R	R	R
6063	2011-10-10	S	S	S	R	S	R	R	R	R
6063	2012-04-10	I	I	S	R	R	R	R	R	R
7221	2012-04-14	S	I	S	R	R	R	R	R	R
7203	2011-09-21	S	S	S	S	S	S	S	S	S
7012	2013-01-28	S	S	S	S	S	S	S	S	S
7013	2013-08-23	S	S	S	S	S	S	S	S	S
7012	2008-12-23	S	S	S	R	R	I	S	S	R
7221	2009-02-04	S	I	R	R	R	I	I	I	R
7013	2011-03-22	S	S	S	R	R	I	S	S	R
7221	2011-09-30	S	S	S	R	S	S	S	S	S
7121	2013-10-07	S	S	S	S	S	S	S	S	S
7221	2007-12-29	S	S	S	S	S	S	S	R	S
7121	2007-08-13	R	S	S	R	R	R	R	R	R
7121	2007-08-14	R	S	S	R	R	R	S	R	R
7121	2007-08-17	R	S	R	R	R	R	R	R	R
7062	2007-08-21	R	R	R	R	R	R	R	R	R
7121	2009-01-07	R	S	S	R	R	R	R	R	R
7011	2012-09-05	S	I	S	R	R	S	R	R	R
7203	2007-10-09	S	S	S	S	S	S	S	S	S
7927	2011-11-13	S	S	S	I	S	S	S	S	S
6502	2008-11-28	S	I	R	R	R	R	I	R	R
7221	2012-01-23	S	S	S	I	S	S	S	S	S
7221	2012-03-08	S	I	S	S	R	S	S	S	R
6736	2013-07-25	S	S	S	S	S	S	S	S	S
6063	2008-10-21	S	S	S	S	S	S	S	S	S
7121	2009-05-11	S	S	S	S	S	S	S	S	S
7302	2008-02-12	S	I	S	S	S	S	S	S	S
6130	2013-11-02	S	I	S	R	R	S	R	R	R
7121	2011-04-14	S	R	S	R	S	I	S	R	S
7403	2010-06-02	S	I	S	S	S	R	S	S	S
7403	2010-06-13	S	S	S	S	S	S	S	S	S
7401	2011-03-02	S	S	S	S	S	R	S	S	S
7121	2007-07-15	S	S	S	S	S	S	S	S	S
7121	2007-07-30	S	S	S	R	S	R	S	S	S
7212	2007-09-01	S	S	S	R	S	S	S	S	S
7121	2010-04-06	S	I	S	R	S	S	S	R	S
7927	2011-12-17	S	R	R	S	S	S	R	R	S
7423	2012-06-27	S	S	S	I	S	S	S	S	S
7203	2013-01-26	S	S	S	S	S	S	S	S	S
6062	2007-12-24	S	R	S	R	R	R	R	R	R
7121	2008-10-09	S	S	S	S	S	S	S	S	S
7011	2009-03-19	S	S	S	R	R	R	S	I	R
7424	2007-10-09	S	S	S	R	S	S	S	S	S
7301	2007-09-13	R	R	S	R	S	R	R	R	S
7012	2007-09-25	S	S	S	R	S	R	S	S	S
7301	2007-10-04	S	R	R	R	S	R	R	R	S
7121	2007-07-25	S	S	S	R	S	S	S	S	S
7441	2010-11-09	S	I	S	R	S	R	S	R	S
7341	2007-08-10	S	S	S	R	S	R	S	S	S
7221	2007-07-06	S	S	S	S	S	S	S	S	S
7121	2009-01-16	I	I	S	I	R	R	S	I	S
7121	2009-01-26	R	R	R	S	R	R	R	R	S
7121	2009-01-29	S	R	R	S	S	R	R	R	S
7302	2008-08-04	S	S	S	S	S	S	S	S	S
7302	2012-04-02	S	S	S	R	S	S	S	S	S
7012	2010-01-25	S	S	S	S	S	S	S	S	S
7441	2011-05-20	S	S	S	R	R	S	R	S	R
7441	2011-05-23	S	S	S	R	R	S	S	S	R
7221	2011-04-04	S	S	S	S	S	S	S	S	S
7441	2007-11-29	S	S	S	S	S	S	S	S	S
7441	2007-12-01	S	S	S	S	S	R	S	S	S
6063	2009-02-10	I	I	R	R	R	R	I	R	R
7014	2012-05-02	S	S	S	S	S	S	S	S	S
7121	2011-01-17	S	S	S	S	S	S	S	S	S
7121	2011-01-27	S	S	S	S	S	S	S	R	S
7121	2011-02-07	S	I	S	S	S	S	R	R	S
7212	2010-01-12	S	I	S	I	S	S	S	I	S
6062	2007-08-27	S	S	S	S	S	S	S	R	S
7127	2012-07-12	S	S	S	I	S	S	S	S	S
7221	2007-09-19	S	S	S	R	S	S	S	S	S
7221	2008-10-06	I	S	S	I	S	S	S	I	S
6087	2009-07-22	R	S	S	S	S	S	S	S	S
7321	2013-09-09	S	R	R	S	S	S	R	R	S
7121	2011-10-20	S	R	R	I	S	I	R	R	S
6063	2013-05-14	S	I	S	S	S	R	S	S	S
7403	2007-11-20	S	S	S	S	S	R	S	S	S
7061	2013-10-18	S	S	S	S	S	R	S	S	S
6102	2010-05-03	S	S	S	S	S	S	S	S	S
7302	2009-11-06	S	I	S	I	S	S	S	I	S
7121	2012-02-18	S	S	S	S	S	S	S	S	S
7031	2011-07-25	S	S	S	S	S	S	S	S	S
7221	2012-04-05	S	S	S	R	R	R	S	R	R
7491	2007-08-20	S	S	S	S	S	S	S	S	S
7221	2008-11-13	R	I	S	R	R	R	S	I	R
6620	2011-07-15	S	S	S	S	S	S	S	S	S
7302	2012-03-09	S	S	S	S	S	S	S	S	S
6063	2013-07-25	S	I	S	S	S	R	S	S	S
6181	2010-11-12	S	I	S	S	S	S	S	R	S
7121	2010-11-15	S	S	S	I	S	S	S	S	S
6042	2010-12-13	I	R	R	I	S	R	R	R	S
7441	2011-09-14	S	I	S	I	S	S	S	R	S
7212	2009-10-09	S	S	S	S	S	S	S	S	S
7013	2010-11-06	S	S	S	I	S	S	S	S	S
7121	2013-10-27	S	S	S	S	S	S	S	S	S
7002	2011-07-18	S	I	S	S	S	R	S	R	S
7002	2011-07-21	R	R	R	R	R	S	R	R	S
7002	2007-12-11	S	S	S	R	R	R	R	R	R
7002	2007-12-14	R	S	S	R	R	R	R	R	R
6102	2011-03-22	S	I	R	R	R	R	R	R	R
7221	2008-08-27	R	S	S	R	R	R	S	I	R
7061	2008-08-13	S	S	S	I	S	S	S	S	S
7491	2011-06-24	S	I	S	S	S	S	S	S	S
7027	2009-11-16	S	S	S	R	R	S	S	S	R
7121	2008-10-06	S	S	S	S	S	S	S	S	S
7121	2008-10-23	S	I	R	S	S	S	I	R	S
6062	2011-10-23	S	I	S	S	S	S	S	R	S
7002	2010-02-11	S	S	S	S	S	S	S	S	S
7491	2007-07-20	S	S	S	R	S	R	S	R	S
7065	2013-07-19	S	S	S	S	S	S	S	S	S
7403	2008-07-29	S	S	S	S	S	S	S	S	S
7221	2009-03-14	S	I	R	I	S	S	I	R	S
7221	2008-08-16	S	S	S	I	S	S	S	S	S
7221	2010-11-10	R	S	S	R	R	S	S	S	R
7014	2010-12-23	S	S	S	R	R	S	S	S	R
7221	2010-03-23	I	R	S	R	R	R	R	R	R
7221	2011-08-29	S	R	R	I	S	R	R	R	S
7221	2012-01-09	R	R	R	S	R	R	R	R	S
7221	2012-07-19	R	R	R	S	R	R	R	R	R
7221	2009-03-02	S	S	S	S	S	S	S	S	S
6041	2012-04-18	S	S	S	S	S	S	S	S	S
6062	2009-11-02	S	S	S	S	S	S	S	S	S
7221	2013-06-10	S	I	S	S	S	R	S	S	S
7302	2011-06-14	S	S	S	S	S	S	S	S	S
7014	2011-01-07	S	S	S	S	S	S	S	S	S
6062	2010-04-26	S	S	S	S	S	S	S	S	S
7121	2009-02-26	S	S	S	S	S	S	S	S	S
7065	2009-03-16	S	I	S	I	S	S	S	R	S
7121	2009-08-03	S	I	S	I	S	R	S	R	S
7121	2011-04-09	R	I	R	R	R	R	R	R	R
7221	2012-11-12	S	S	S	S	S	S	S	S	S
7321	2012-09-21	S	I	S	S	S	S	S	R	S
6503	2012-01-03	R	I	S	R	R	I	R	R	R
6063	2008-12-22	S	S	S	R	R	R	S	I	R
7002	2012-09-02	S	S	S	R	S	R	R	R	R
7002	2012-09-09	S	S	S	R	S	R	R	R	S
7121	2010-05-06	S	S	S	S	S	S	S	S	S
7441	2010-12-16	S	S	S	S	S	R	S	S	S
7403	2010-12-17	S	S	S	S	S	S	S	S	S
7403	2011-01-11	S	R	R	I	S	R	R	R	S
7403	2011-03-01	S	R	R	S	S	S	S	R	S
7121	2011-12-22	S	I	R	S	S	R	R	R	S
7121	2011-12-29	I	R	R	I	R	R	R	R	S
7121	2012-01-02	S	I	S	R	R	R	S	R	R
7441	2007-11-14	S	S	S	R	R	R	S	R	R
7441	2007-11-16	S	R	R	R	R	R	R	R	R
7441	2007-11-22	R	R	R	R	R	R	R	R	R
6063	2008-01-10	R	I	S	R	R	R	I	R	R
6062	2011-07-09	S	S	S	S	S	S	S	S	S
7002	2013-06-22	S	I	S	R	R	S	S	R	R
7403	2007-11-27	S	S	S	R	S	S	S	S	S
7403	2007-12-04	S	S	S	R	S	S	S	R	S
7403	2007-12-26	S	R	R	R	S	S	S	R	S
7403	2008-01-08	S	S	S	R	S	S	R	I	S
6062	2008-05-03	S	S	S	S	S	S	S	S	S
6062	2008-05-07	S	S	S	R	R	R	S	S	R
7302	2009-09-18	S	S	S	S	S	S	S	S	S
6062	2010-10-14	S	R	R	S	S	S	R	R	S
6063	2010-06-22	S	I	R	S	S	S	R	R	S
6063	2010-07-13	S	I	S	I	S	S	S	R	S
6062	2010-08-10	S	S	S	R	R	R	S	S	R
6062	2010-08-12	S	S	S	R	R	R	R	R	R
6062	2010-08-16	R	I	S	R	R	R	S	S	R
7012	2011-08-29	S	I	R	S	S	S	R	R	S
7027	2012-07-02	S	S	S	S	S	S	R	R	S
7027	2010-10-14	S	R	R	R	R	R	R	R	R
7027	2010-10-14	S	S	S	R	R	I	S	S	R
7441	2010-03-18	S	I	S	S	S	S	S	R	S
7441	2010-04-12	S	S	S	R	R	R	S	R	R
7441	2010-04-12	S	I	S	R	R	R	S	S	R
7441	2010-04-21	S	I	S	R	R	R	R	R	R
7441	2010-05-10	S	I	R	R	R	I	R	R	R
6502	2008-01-10	S	S	S	S	S	S	S	S	S
7441	2007-10-14	R	S	S	R	S	S	S	S	S
7441	2007-10-19	R	R	R	R	R	R	R	R	R
7221	2008-11-03	S	S	S	I	S	S	S	S	S
7221	2009-07-05	S	I	S	R	R	S	S	R	R
7403	2010-10-12	I	S	S	I	S	I	S	S	S
7403	2010-11-17	R	I	S	I	R	I	S	R	S
7403	2010-11-23	S	I	R	S	S	S	R	R	S
7403	2010-11-23	I	S	S	I	R	I	S	S	S
7831	2013-11-21	S	S	S	R	S	S	S	S	S
7027	2010-11-12	S	S	S	S	S	S	S	S	S
7013	2013-09-27	S	S	S	S	S	S	S	S	S
7121	2012-01-30	S	I	S	I	R	R	S	R	S
7121	2012-02-01	S	I	S	I	S	R	S	R	S
7121	2012-10-01	S	R	R	S	S	R	R	R	S
7121	2012-10-04	S	R	S	R	S	R	R	R	R
7121	2012-10-08	S	I	R	R	S	R	R	R	S
7121	2010-12-03	S	S	S	S	S	S	S	S	S
7121	2011-01-03	S	I	S	S	S	S	S	R	S
7221	2009-02-03	S	S	S	S	S	S	S	S	S
7002	2010-10-15	S	S	S	R	S	S	S	S	S
7002	2010-10-22	S	S	S	R	S	S	S	R	S
7121	2013-02-11	S	S	S	S	S	I	S	S	S
7381	2013-11-10	S	S	S	R	S	S	S	S	S
7011	2009-01-23	S	S	S	S	S	S	S	S	S
7221	2008-02-04	S	S	S	S	S	S	S	S	S
7441	2012-03-06	I	I	S	R	R	R	S	S	R
6063	2012-05-26	S	R	R	R	R	R	R	R	R
7441	2012-05-27	S	I	S	R	R	R	R	R	S
7441	2012-05-28	S	I	S	R	R	R	R	R	R
7441	2012-05-29	S	I	S	R	S	R	R	R	S
7441	2012-05-29	S	I	S	R	R	R	S	R	R
7831	2008-09-23	S	S	S	I	S	I	S	S	S
7381	2008-10-23	S	S	S	S	S	S	S	S	S
7012	2012-03-21	S	S	S	S	S	S	S	S	S
7022	2009-01-26	S	S	S	S	S	S	S	I	S
7022	2010-05-14	S	I	S	S	S	S	S	S	S
7301	2010-12-06	S	S	S	I	S	S	S	S	S
7014	2008-11-12	S	S	S	S	S	S	S	S	S
7011	2013-03-05	S	S	S	S	S	S	S	S	S
7002	2013-04-12	S	I	S	R	R	R	R	R	R
7381	2011-04-08	S	I	R	I	S	R	R	R	S
7381	2011-04-24	S	I	S	I	S	R	R	R	S
7441	2008-05-08	S	S	S	S	S	R	S	S	S
7321	2011-08-23	S	I	S	R	R	R	R	R	R
6062	2011-11-12	S	R	R	R	R	R	R	R	R
7831	2011-01-17	S	S	S	S	S	S	S	S	S
6062	2009-10-14	S	S	S	S	S	S	S	S	S
6062	2010-02-03	S	I	S	R	R	R	R	R	R
6062	2010-02-06	I	I	R	R	R	R	R	R	R
6063	2009-08-10	S	S	S	I	S	S	S	S	S
7424	2013-06-04	S	S	S	S	S	S	S	S	S
7003	2007-07-17	S	R	R	R	R	R	R	R	R
7027	2008-10-23	S	I	S	S	S	S	S	R	S
7027	2008-10-28	S	S	S	R	R	R	S	I	R
7092	2013-03-25	S	S	S	S	S	S	S	S	S
7012	2011-01-03	S	R	R	S	S	S	R	R	S
7054	2012-03-30	S	S	S	I	S	S	S	S	S
6041	2013-10-19	S	S	S	S	S	S	S	S	S
6102	2013-09-14	S	S	S	S	S	S	S	S	S
7121	2008-11-10	S	S	S	S	S	S	S	S	S
7121	2008-12-08	I	I	R	I	S	S	I	R	S
6062	2008-02-20	S	I	I	R	R	R	R	R	R
7121	2013-04-19	S	S	S	S	S	S	S	S	S
6041	2008-08-09	I	I	I	R	R	R	R	R	R
7092	2011-11-07	S	I	R	R	R	R	R	R	R
7081	2012-10-01	S	S	S	S	S	S	S	S	S
6102	2008-08-04	S	S	S	S	S	S	S	S	S
7424	2008-08-19	S	R	R	R	S	S	I	R	S
7424	2008-08-25	S	I	S	R	S	R	S	R	S
7121	2008-09-04	S	S	S	R	R	R	S	I	R
7441	2011-05-26	S	S	S	S	S	S	S	S	S
6102	2011-05-24	S	S	S	S	S	S	S	S	S
7203	2010-07-24	S	I	S	R	R	R	R	R	R
7423	2009-04-20	S	S	S	S	S	S	S	S	S
7322	2013-07-25	S	S	S	S	S	R	S	S	S
7022	2013-06-28	S	S	S	S	S	S	S	S	S
7213	2010-01-10	S	S	S	S	S	S	S	S	S
7121	2012-09-20	S	S	S	S	S	S	S	S	S
7121	2012-09-24	S	S	S	S	S	R	S	S	S
7121	2012-10-02	S	I	S	S	S	R	R	R	S
7121	2012-10-19	S	S	R	S	S	S	S	S	S
7121	2012-10-19	S	I	R	S	S	I	S	R	S
7121	2012-10-25	S	R	R	S	S	R	R	R	S
6062	2013-02-25	S	S	S	S	S	S	S	R	S
7121	2012-03-08	S	R	R	R	R	S	R	R	R
6062	2008-03-14	S	S	S	S	S	S	S	S	S
7302	2009-10-12	S	S	S	I	S	S	S	S	S
7221	2013-10-15	S	S	S	S	S	S	S	S	S
7441	2007-11-22	R	S	S	R	R	S	S	S	S
7491	2007-12-07	S	S	S	R	S	S	S	S	S
6102	2008-10-21	S	I	S	I	S	S	S	S	S
6503	2010-04-15	S	S	S	S	S	S	S	S	S
6063	2010-04-29	R	I	S	I	R	S	S	R	S
7441	2012-08-25	S	S	S	S	S	S	S	S	S
7321	2012-12-26	S	I	S	R	R	S	S	R	R
7014	2012-06-09	S	S	S	S	S	S	S	S	S
7441	2011-06-09	S	R	S	R	R	R	R	R	R
7121	2010-12-27	S	S	S	S	S	S	S	S	S
7121	2011-01-15	R	S	S	R	R	R	R	R	R
7121	2011-01-17	S	S	S	S	S	R	S	S	S
7213	2010-07-23	S	S	S	S	S	S	S	S	S
7221	2007-12-12	S	R	R	S	R	R	R	R	R
7221	2008-08-18	S	R	R	I	R	R	I	R	R
6041	2010-01-24	I	I	S	R	R	S	S	I	R
7121	2010-07-26	S	I	S	R	R	R	R	R	R
7403	2012-09-25	S	S	S	S	S	S	S	S	S
7403	2013-01-08	S	S	S	S	S	S	S	R	S
7441	2011-10-22	S	I	S	R	S	R	S	R	S
7303	2011-11-24	S	S	S	S	S	S	S	S	S
7051	2009-10-14	S	S	S	S	S	S	S	S	S
7054	2011-07-18	S	S	S	S	S	S	S	S	S
7031	2012-06-20	S	S	S	R	S	R	S	S	S
7323	2013-06-22	S	S	S	S	S	S	S	S	S
7221	2009-07-16	S	I	S	R	S	R	I	R	S
7121	2009-04-20	S	R	R	I	S	S	I	I	S
7221	2009-07-01	S	R	R	R	S	R	R	R	S
7221	2009-08-06	S	I	R	R	S	S	I	I	S
7221	2009-09-23	S	I	S	R	S	S	S	S	S
6063	2009-10-29	S	S	S	S	S	S	S	S	S
7121	2012-09-10	S	I	S	R	S	R	S	R	S
7491	2011-05-04	S	I	S	R	S	S	R	R	S
7441	2012-04-20	S	S	S	S	S	S	S	S	S
7423	2007-10-08	S	S	S	R	S	S	S	S	S
7022	2012-08-16	S	S	S	S	S	S	S	S	S
7421	2011-05-13	S	S	S	S	S	S	S	S	S
7013	2008-07-19	S	S	S	R	R	S	S	S	R
7221	2009-06-12	S	S	S	R	S	R	S	S	S
7221	2009-06-17	S	S	S	R	R	R	S	S	S
7013	2013-05-10	S	S	S	S	S	S	S	S	S
6041	2011-11-17	R	S	S	R	R	R	R	R	R
7221	2007-10-12	S	S	S	R	S	S	S	S	S
7203	2013-03-04	S	S	S	S	S	S	S	S	S
7491	2007-07-30	R	S	S	S	R	S	S	R	R
7491	2007-07-30	S	S	S	S	S	S	S	S	S
7121	2012-02-02	S	I	S	S	S	S	S	S	S
7121	2012-02-25	S	R	S	S	S	S	R	R	S
7221	2008-04-12	S	S	S	I	S	S	S	S	S
7221	2009-10-07	R	I	S	S	R	I	S	R	R
7221	2011-11-26	I	R	R	S	R	S	R	R	S
7381	2007-08-16	S	S	S	R	S	S	S	R	S
7441	2011-10-12	S	S	S	I	S	S	S	S	S
7403	2011-11-02	S	R	S	I	S	S	S	R	S
7062	2010-12-27	S	S	S	S	S	S	S	S	S
7033	2007-08-27	S	S	R	R	R	R	R	R	R
7033	2007-08-27	S	R	R	R	R	R	R	R	R
7033	2007-08-28	R	R	R	R	R	R	R	R	R
6041	2008-09-12	R	I	S	R	R	R	S	R	R
7002	2010-05-19	I	R	R	R	R	R	R	R	R
7002	2011-04-01	S	I	R	R	R	S	S	R	R
7002	2011-04-06	S	I	S	R	R	R	S	R	R
6062	2009-06-30	S	S	S	S	S	S	S	S	S
7441	2011-08-10	S	S	S	S	S	S	S	S	S
7441	2011-08-24	S	I	S	S	S	S	S	R	S
7003	2008-04-08	S	S	S	S	S	S	S	S	S
7003	2008-05-21	R	I	R	R	R	R	I	R	R
7121	2011-04-26	R	S	S	R	R	R	R	R	R
7203	2008-07-24	S	S	S	S	S	S	S	S	S
7012	2009-12-07	S	S	S	R	S	I	S	S	S
7421	2012-05-13	S	S	S	S	S	S	S	S	S
7423	2009-12-17	S	I	S	I	S	I	S	R	S
7441	2013-04-02	S	S	S	S	S	S	S	S	S
7121	2013-07-25	S	I	S	R	R	S	S	S	S
7121	2013-07-30	S	I	S	R	R	S	S	R	R
7323	2013-08-07	S	S	S	R	R	S	S	S	R
7323	2013-08-31	R	R	R	R	R	S	R	R	R
7323	2013-09-02	S	I	S	S	S	R	S	S	S
7322	2013-10-06	S	I	R	R	R	S	R	R	R
7423	2010-11-15	S	S	S	I	S	S	S	S	S
7031	2011-05-27	S	S	S	S	S	S	S	S	S
7441	2010-01-13	R	I	R	R	R	R	R	R	R
7121	2009-09-07	S	I	S	S	S	S	S	R	S
7013	2011-03-18	S	S	S	I	S	S	S	S	S
7441	2007-09-20	S	S	S	R	S	S	S	S	S
7421	2007-11-06	R	R	S	R	S	S	S	R	S
7022	2012-05-09	S	S	S	S	S	S	S	S	S
7081	2013-11-21	S	R	R	R	S	S	R	R	S
7002	2011-01-17	S	I	S	I	S	S	S	R	S
7002	2011-05-21	S	S	S	I	S	S	S	S	S
7081	2010-07-27	S	R	R	S	S	S	R	R	S
7441	2010-09-12	S	S	S	I	S	R	S	S	S
7491	2008-05-31	S	S	S	S	S	S	S	S	S
7221	2011-05-02	S	S	S	S	S	S	S	S	S
7221	2009-12-11	S	S	S	I	S	S	S	S	S
6062	2012-04-17	S	S	S	S	S	S	S	S	S
6102	2009-01-01	S	S	S	S	S	S	S	S	S
7221	2009-09-19	S	S	S	S	S	R	S	S	S
6041	2011-12-08	S	S	S	S	S	S	S	S	S
6041	2013-02-14	S	I	S	R	R	R	S	S	R
7054	2012-07-06	S	S	S	S	S	S	S	S	S
6610	2009-08-03	S	S	S	S	S	S	S	S	S
7301	2010-05-27	S	I	S	I	S	S	S	R	S
7121	2008-11-17	S	S	S	S	S	S	S	S	S
7092	2010-10-08	S	S	S	S	S	S	S	S	S
7221	2010-11-12	S	R	S	R	R	R	R	R	R
7321	2007-07-16	S	R	R	R	S	S	R	R	S
7014	2012-11-27	S	S	S	S	S	S	S	S	S
7004	2007-08-16	S	R	R	R	R	R	R	R	R
7004	2007-09-12	R	R	R	R	R	R	R	R	R
7127	2013-12-24	S	I	S	S	S	S	S	R	S
7424	2012-02-17	S	I	R	I	S	S	R	R	S
7221	2008-01-17	S	S	S	I	S	S	S	S	S
7221	2008-01-17	R	I	S	I	I	S	I	R	S
7054	2010-01-19	S	S	S	I	S	S	S	S	S
6503	2013-01-09	S	I	S	R	S	S	S	R	S
7221	2011-01-10	S	S	S	S	S	S	S	S	S
7221	2013-07-15	S	S	S	S	S	S	S	S	S
7121	2008-10-23	S	S	S	S	S	S	S	S	S
7121	2008-10-27	S	S	S	I	S	R	S	S	S
7121	2009-07-07	I	I	S	I	R	R	I	R	R
7402	2008-09-22	S	S	S	S	S	S	S	S	S
7121	2009-11-16	S	I	S	R	R	R	S	I	R
7121	2009-12-08	S	S	S	S	S	S	S	S	S
7065	2009-12-25	S	I	R	R	R	R	I	R	R
7012	2011-01-03	S	R	R	S	S	S	R	R	S
7221	2010-05-31	S	S	S	S	S	S	S	S	S
7221	2007-09-22	S	S	S	R	S	S	S	S	S
7121	2012-11-28	R	S	S	R	R	R	R	R	R
7121	2012-12-20	R	I	R	R	R	R	R	R	R
7054	2010-01-28	S	S	S	S	S	S	S	S	S
7121	2011-01-15	S	S	S	S	S	R	S	S	S
7081	2010-05-24	S	S	S	S	S	S	S	S	S
7121	2010-01-25	S	S	S	S	S	S	S	S	S
6062	2010-02-25	S	I	S	S	S	S	S	R	S
7003	2011-01-18	R	S	R	R	R	R	R	R	R
7003	2012-05-22	S	S	S	R	S	S	S	R	S
7003	2012-05-29	S	S	S	I	S	R	S	S	S
7003	2013-08-05	S	I	S	I	S	R	R	R	S
7031	2008-09-03	I	S	S	R	R	R	S	S	R
6102	2013-05-21	S	S	S	S	S	S	S	S	S
7061	2013-04-25	S	S	S	S	S	S	S	S	S
7221	2008-11-10	S	S	S	I	S	S	S	S	S
7012	2010-08-27	S	I	S	I	S	S	S	R	S
7424	2010-08-20	S	I	S	I	S	S	S	R	S
7031	2012-09-17	S	S	S	S	S	R	S	S	S
7031	2012-09-19	S	S	S	S	S	S	S	S	S
7051	2012-06-25	S	S	S	S	S	S	S	S	S
6102	2012-12-08	R	S	S	R	R	I	R	R	R
6041	2008-07-15	S	S	S	S	S	S	S	S	S
7061	2010-03-22	S	S	S	R	S	S	S	S	S
7221	2007-08-29	S	S	S	R	S	S	S	S	S
7203	2013-05-14	S	S	S	S	S	S	S	S	S
7441	2008-07-09	S	S	I	S	S	S	S	I	S
7441	2008-08-12	S	S	S	I	S	R	S	I	S
6102	2012-08-24	S	S	S	S	S	S	S	S	S
7121	2012-05-28	S	S	S	S	S	I	S	S	S
6041	2007-07-23	S	S	S	R	S	S	S	S	S
7322	2009-08-31	S	S	S	S	S	S	S	S	S
6041	2011-08-29	S	S	S	S	S	S	S	S	S
7121	2008-08-07	S	S	S	R	R	R	S	S	R
7491	2008-08-07	S	S	S	S	S	S	S	S	S
7121	2010-01-26	S	S	S	I	S	I	S	S	S
6091	2007-09-28	S	S	S	S	S	S	S	S	S
6087	2007-10-25	S	S	S	R	S	S	S	S	S
6087	2007-11-20	S	R	S	R	S	S	S	R	S
6087	2007-12-20	S	R	R	R	S	S	R	R	S
6087	2007-12-31	S	S	S	R	S	S	S	R	S
6087	2007-12-31	S	S	S	S	S	S	S	S	S
7011	2010-05-25	S	S	S	S	S	S	S	S	S
7221	2010-10-09	S	S	S	I	S	R	R	R	S
7221	2010-10-15	S	I	S	R	S	R	S	R	S
7221	2010-12-21	S	I	S	R	S	R	S	S	S
7421	2012-05-16	S	S	S	S	S	S	S	S	S
7022	2008-08-04	S	S	S	R	S	R	S	I	S
7221	2009-05-05	S	I	S	R	R	R	S	I	R
7221	2009-05-11	S	I	R	R	R	R	I	I	R
7061	2010-07-05	S	I	S	R	R	S	S	S	S
7441	2007-11-27	S	S	S	R	R	R	S	R	R
7441	2007-12-03	S	R	R	R	R	R	R	R	R
7441	2007-12-24	R	R	R	R	R	R	R	R	R
7441	2008-01-03	S	S	R	R	R	I	S	I	R
7303	2013-02-28	S	S	S	S	S	S	S	S	S
7221	2012-10-29	S	S	S	I	S	S	S	R	S
7092	2012-05-21	S	S	S	S	S	S	S	S	S
7013	2013-05-28	S	R	R	S	S	S	R	R	S
7103	2011-11-16	S	I	S	R	R	R	R	R	R
7121	2012-10-01	S	I	R	S	S	S	R	R	S
7061	2011-06-07	S	S	S	S	S	R	S	S	S
7381	2008-09-02	S	S	S	I	S	S	S	S	S
7004	2008-11-24	S	I	R	S	S	S	R	I	S
7221	2008-09-09	S	S	S	S	S	S	S	S	S
7491	2007-10-22	R	S	S	R	S	S	S	R	S
6441	2010-12-18	S	I	S	S	S	S	S	R	S
6181	2008-09-17	S	S	S	S	S	S	S	S	S
6181	2008-09-26	S	I	R	S	S	S	S	I	S
6181	2008-12-11	S	I	S	I	S	S	S	R	S
7013	2008-08-20	I	S	S	R	R	R	I	R	R
7031	2012-06-18	S	I	S	R	S	R	S	R	S
6062	2010-04-06	S	S	S	S	S	S	S	S	S
7054	2011-12-15	I	S	S	S	R	S	S	S	S
7054	2011-12-15	S	S	S	S	S	S	S	S	S
7062	2010-12-20	S	S	S	S	S	S	S	S	S
7321	2007-09-14	S	S	S	S	S	S	S	S	S
7321	2007-10-04	S	S	S	R	S	S	S	S	S
7321	2007-10-16	S	R	S	R	S	S	S	R	S
6503	2012-12-23	S	I	S	R	R	R	S	R	R
7302	2011-04-28	S	I	S	S	S	S	R	R	S
7121	2007-12-03	R	S	S	R	R	R	S	R	S
7121	2007-12-03	R	R	R	S	S	R	R	R	S
7121	2007-12-04	S	S	S	R	S	S	S	R	S
7121	2007-12-04	R	S	S	R	S	S	S	R	S
7121	2007-12-10	R	R	R	R	S	S	R	R	S
7121	2007-12-19	R	R	R	R	R	R	R	R	S
7121	2007-12-24	S	R	R	R	S	S	R	R	S
7121	2007-12-31	R	R	R	R	S	R	R	R	S
7221	2008-12-13	S	R	S	I	R	S	S	S	R
7221	2008-12-13	S	I	S	I	S	S	S	R	S
7221	2008-12-13	S	S	S	I	S	S	S	S	S
7221	2008-08-06	R	S	S	I	I	S	S	S	S
7033	2011-02-25	S	S	S	S	S	S	S	S	S
7221	2013-11-05	S	S	S	S	S	S	S	S	S
7441	2013-01-17	R	R	S	R	R	R	R	R	R
7441	2013-02-06	R	R	R	R	R	R	R	R	R
7221	2007-11-07	R	R	R	R	R	R	R	R	R
7221	2007-11-22	R	R	R	S	R	R	R	R	R
7062	2010-08-12	S	S	S	S	S	S	S	S	S
6735	2007-12-05	S	S	S	S	S	S	S	S	S
7092	2010-12-13	S	S	S	I	S	R	S	S	S
7092	2010-12-13	S	S	S	I	S	S	S	S	S
7221	2009-11-12	S	S	S	I	S	S	S	S	S
7121	2013-02-14	R	S	R	R	R	R	R	R	R
7121	2013-02-25	I	I	S	R	R	R	R	R	R
7033	2011-01-11	S	S	S	R	S	S	S	S	S
7322	2013-11-06	S	S	S	S	S	S	S	S	S
7221	2008-08-04	S	S	S	S	S	S	S	I	S
7221	2010-10-16	S	S	S	S	S	S	S	S	S
7441	2012-03-31	S	I	S	R	S	R	R	R	S
7301	2012-07-29	S	S	S	S	S	S	S	S	S
7301	2012-07-06	S	S	S	S	S	S	S	S	S
7381	2011-01-29	S	S	S	R	S	S	S	S	S
7381	2011-02-03	S	R	S	R	S	S	S	R	S
7022	2011-04-30	S	S	S	R	S	R	S	S	S
7491	2008-04-17	S	S	S	S	S	S	S	S	S
7003	2008-02-19	I	S	S	I	S	R	S	I	S
7092	2011-01-20	S	S	S	S	S	S	S	S	S
7221	2008-08-21	S	S	S	R	R	S	S	S	R
7221	2010-07-02	S	S	S	R	R	I	S	S	R
7221	2012-01-21	S	I	S	R	R	R	R	R	R
7221	2012-01-21	S	R	R	R	R	R	S	R	R
7221	2012-01-23	S	S	S	R	R	R	S	S	R
7221	2012-10-09	S	S	S	R	R	R	S	S	R
7221	2013-01-13	S	S	S	R	S	R	S	S	S
7424	2011-07-07	S	S	S	S	S	S	S	S	S
7003	2013-03-07	R	I		R	R	I	R	R	R
7403	2013-04-23	S	S	S	S	S	S	S	S	S
7403	2013-06-11	S	I	S	S	S	R	S	S	S
7022	2012-12-08	S	S	S	S	S	S	S	S	S
7441	2013-03-20	R	I	R	R	R	R	R	R	R
7004	2010-12-09	R	S	S	R	R	R	R	R	R
7421	2008-09-03	S	S	S	S	S	S	S	S	S
7065	2011-10-17	S	S	S	S	S	S	S	S	S
7014	2009-08-04	S	S	S	S	S	S	S	S	S
7013	2009-08-14	S	I	S	R	S	S	S	S	S
7303	2012-08-01	S	S	S	S	S	S	S	S	S
7424	2011-11-25	S	S	S	S	S	S	S	S	S
7424	2010-12-06	S	S	S	I	S	S	S	S	S
6503	2013-08-23	S	S	S	S	S	S	S	S	S
7031	2008-12-03	S	S	S	I	S	S	S	S	S
7441	2008-03-15	I	I	I	R	R	R	R	R	R
7121	2013-02-25	S	S	S	R	R	S	S	S	R
7061	2008-09-15	S	S	S	S	S	R	S	S	S
7441	2010-11-13	S	I	S	R	R	R	R	R	R
7441	2010-11-15	S	S	S	R	R	R	S	S	R
7003	2010-06-09	R	I	S	R	R	I	R	R	R
7011	2011-01-12	S	S	S	S	S	S	S	S	S
7121	2013-03-25	S	I	S	R	S	S	S	R	S
7321	2011-02-14	S	I	R	I	S	S	R	R	S
7441	2011-02-18	S	I	S	I	S	S	R	R	S
7323	2011-04-07	S	R	S	I	S	R	R	R	S
7121	2008-02-19	I	I	S	R	S	I	S	I	S
7121	2008-03-10	R	S	S	R	R	R	S	S	R
7121	2008-03-17	R	I	R	R	R	R	R	R	R
7121	2011-07-21	S	I	R	R	R	R	R	R	R
7121	2011-07-22	S	I	S	R	R	R	R	R	R
7061	2011-05-04	S	S	S	S	S	S	S	S	S
7441	2013-12-20	S	S	S	S	S	R	S	S	S
7022	2011-07-04	S	S	S	R	R	R	S	R	R
7022	2011-07-13	S	S	S	R	R	R	S	S	R
7022	2011-07-26	I	I	R	R	R	R	R	R	R
7221	2011-04-02	S	S	S	I	S	S	S	S	S
7121	2007-09-07	S	S	S	S	S	R	S	R	S
7121	2007-09-18	S	S	S	S	S	S	S	S	S
7121	2007-09-25	S	S	S	R	S	S	S	S	S
6102	2012-07-15	S	S	S	S	S	S	S	S	S
7302	2011-12-05	S	S	S	R	S	S	S	S	S
7441	2010-12-28	S	I	S	I	S	S	S	R	S
7221	2007-10-06	S	S	S	S	S	S	S	S	S
7221	2008-11-06	S	I	S	R	R	I	S	R	R
6062	2010-02-18	S	S	S	S	S	S	S	S	S
7002	2009-12-14	S	S	S	S	S	S	S	S	S
7221	2010-11-16	S	S	S	S	S	S	S	S	S
7831	2008-11-07	S	S	S	S	S	S	S	S	S
7301	2010-11-30	S	I	S	R	S	R	S	R	S
7303	2010-12-07	S	I	S	R	S	R	S	S	S
7301	2010-12-27	S	R	R	R	S	R	R	R	S
7301	2010-12-27	S	I	S	R	S	R	R	R	S
7441	2010-06-02	S	I	S	R	R	R	S	R	R
6063	2012-06-19	S	S	S	S	S	S	S	S	S
7321	2008-07-04	S	S	S	I	S	S	S	S	S
7491	2010-03-29	S	S	S	S	S	S	S	S	S
7003	2009-04-16	R	R	R	R	R	R	R	R	R
7003	2009-04-28	I	S	S	R	R	R	S	I	R
7323	2008-11-18	S	I	S	R	S	R	S	R	S
7092	2008-11-12	S	S	S	S	S	S	S	S	S
7302	2012-04-26	S	S	S	S	S	S	S	S	S
6503	2012-10-09	S	S	S	S	S	S	S	S	S
6041	2013-04-15	S	S	S	S	S	S	S	S	S
6063	2007-07-03	S	S	S	R	S	S	S	S	S
7221	2011-05-09	S	S	S	S	S	S	S	S	S
7014	2012-12-05	S	S	S	S	S	S	S	S	S
7121	2013-08-06	S	I	S	S	S	R	S	R	S
7403	2011-11-15	R	S	S	I	R	S	S	S	S
7403	2011-11-29	R	S	S	I	R	S	S	S	R
7403	2009-05-05	R	S	S	S	R	S	S	S	S
7403	2009-05-12	I	S	S	S	S	S	S	S	S
7403	2009-06-09	R	S	S	I	R	S	S	S	R
7065	2010-10-26	S	S	S	S	S	S	S	S	S
7441	2012-09-09	S	S	S	S	S	S	S	S	S
7381	2012-09-17	S	S	S	R	S	I	S	S	S
7033	2013-04-15	S	S	S	S	S	R	S	S	S
7033	2013-04-16	S	R	S	S	S	R	S	R	S
7422	2013-03-29	S	S	S	S	S	S	S	S	S
7441	2012-01-04	R	I	R	R	R	R	R	R	R
7121	2012-08-27	S	I	S	S	S	S	S	R	S
7002	2008-09-09	S	S	S	S	S	S	S	S	S
7011	2012-07-03	S	S	S	S	S	S	S	S	S
7213	2011-08-03	S	S	S	S	S	R	S	S	S
7221	2012-08-22	S	S	S	S	S	R	S	S	S
7014	2009-07-10	S	S	S	S	S	S	S	S	S
7065	2011-10-19	S	S	S	S	S	R	S	S	S
7121	2011-12-30	S	R	R	I	S	R	R	R	S
7033	2011-03-03	S	S	S	S	S	S	S	S	S
7441	2011-03-31	S	S	S	S	S	R	S	S	S
7424	2010-03-16	S	S	S	S	S	S	S	S	S
7441	2009-10-13	R	S	S	R	R	R	R	R	R
6502	2010-08-06	I	I	S	I	R	S	S	S	S
7022	2011-11-05	I	I	R	I	R	S	R	R	S
7033	2012-06-22	S	I	S	R	R	R	R	R	R
7127	2013-04-15	S	R	R	R	R	R	R	R	R
7203	2008-07-31	S	S	S	S	S	S	S	S	S
7121	2013-04-29	S	S	S	S	S	S	S	S	S
7121	2013-05-06	S	I	R	S	S	S	R	R	S
6063	2011-07-23	S	I	S	S	S	S	S	S	S
6503	2009-12-09	S	S	S	S	S	S	S	S	S
6123	2013-03-29	S	S	S	S	S	S	S	S	S
7201	2010-06-17	S	I	S	S	S	R	S	S	S
7381	2012-03-23	S	S	S	S	S	S	S	S	S
7441	2009-12-17	S	S	S	S	S	S	S	S	S
7422	2008-10-13	S	S	S	S	S	S	S	S	S
7221	2008-11-05	S	S	S	S	R	S	S	S	R
7221	2013-06-06	S	S	S	S	S	S	S	R	S
7221	2013-06-08	S	S	S	S	S	S	S	S	S
7323	2011-11-06	S	S	S	I	R	S	S	S	R
7321	2012-01-14	S	R	R	R	S	R	R	R	S
7027	2009-02-04	S	S	S	S	S	S	S	S	S
7121	2012-07-09	S	I	S	R	R	R	S	R	R
7221	2013-01-17	S	S	S	S	S	S	S	S	S
7121	2009-02-05	S	S	S	S	S	S	S	S	S
7013	2007-08-10	S	S	S	S	S	S	S	S	S
7013	2013-06-27	S	S	S	S	S	S	S	S	S
7061	2009-10-19	S	S	S	I	S	S	S	S	S
7212	2008-09-02	S	S	S	S	S	S	S	S	S
7212	2011-07-29	S	S	S	I	S	S	S	S	S
7221	2013-04-11	R	I	S	R	R	R	R	R	R
7301	2011-05-05	S	S	S	S	S	S	S	S	S
7381	2012-02-27	S	S	S	S	S	S	S	S	S
7201	2010-09-29	R	S	S	R	R	S	S	R	R
7322	2010-09-27	S	S	S	R	S	R	S	S	S
7031	2010-11-05	S	S	S	S	S	S	S	S	S
7441	2011-12-20	S	S	S	R	S	R	S	S	S
6181	2012-03-01	S	S	S	S	S	S	S	S	S
7221	2013-01-14	S	S	S	S	S	S	S	S	S
7221	2013-01-30	R	I	S	R	R	R	R	R	R
7221	2013-10-24	I	I	S	R	S	R	R	R	R
7441	2010-01-18	S	S	S	I	S	S	S	S	S
6620	2010-07-24	S	I	S	I	S	S	S	R	S
7441	2012-08-04	S	S	S	S	S	S	S	S	S
7403	2012-08-28	S	I	R	S	S	S	R	R	S
7403	2012-10-09	S	S	S	S	S	S	S	S	S
7221	2008-01-30	S	S	S	S	S	S	S	S	S
7121	2009-03-04	S	S	S	I	S	S	S	S	S
7221	2008-12-16	S	I	S	S	S	S	S	I	S
6102	2007-07-16	S	S	S	S	S	S	S	S	R
6503	2013-06-12	S	S	S	S	S	S	S	S	S
7121	2011-01-03	R	R	S	R	R	R	R	R	R
7423	2012-12-19	S	S	S	S	S	S	S	S	S
6503	2011-10-25	S	I	S	S	S	S	S	R	S
6041	2012-02-09	R	I	S	R	R	R	R	R	S
6041	2012-02-09	S	I	R	R	R	R	R	R	S
7811	2011-11-22	S	R	R	S	S	S	R	R	S
7811	2011-11-22	S	I	S	S	S	S	S	R	S
7811	2011-11-24	S	S	S	S	S	S	S	S	S
7203	2008-06-24	S	S	S	S	S	S	S	S	S
7402	2011-05-28	S	S	S	S	S	S	S	S	S
7002	2013-11-16	S	S	S	S	S	I	S	S	S
7424	2012-08-14	S	S	S	S	S	S	S	S	S
7381	2010-02-19	S	S	S	S	S	S	S	S	S
7202	2010-11-22	S	S	S	S	S	S	S	S	S
7221	2008-07-31	S	S	S	S	S	S	S	S	S
7424	2010-06-11	S	S	S	S	S	S	S	S	S
7424	2010-06-21	S	I	S	S	S	S	S	R	S
7322	2013-04-08	S	S	S	S	S	S	S	S	S
7321	2013-10-27	S	S	S	S	S	S	S	S	S
7491	2007-08-28	S	S	S	R	S	S	S	S	S
7302	2012-08-28	S	I	S	I	R	S	R	R	R
7221	2013-07-31	S	R	R	S	S	S	R	R	S
7322	2013-07-24	S	S	S	S	S	S	S	S	S
7121	2013-10-23	S	S	S	R	S	R	S	S	S
7121	2013-10-28	S	S	S	R	S	R	S	R	S
7323	2008-07-06	S	S	S	I	R	R	S	I	R
7121	2009-05-22	S	S	S	S	S	S	S	S	S
7121	2009-06-02	S	S	S	I	S	R	S	S	S
7012	2012-11-29	S	S	S	S	S	S	S	S	S
7403	2010-04-13	S	I	S	R	S	I	S	S	S
7441	2008-07-29	S	S	S	S	S	S	S	S	S
7221	2010-05-27	S	S	S	S	S	S	S	S	S
7002	2013-09-17	S	I	R	S	S	S	R	R	S
7054	2010-06-02	S	S	S	S	S	R	S	S	S
7491	2011-06-07	S	S	S	S	S	S	S	S	S
7381	2011-05-18	S	S	S	I	S	R	S	S	S
7011	2007-08-07	S	S	S	S	S	S	S	S	S
7022	2007-11-06	S	R	S	R	S	R	S	R	S
7022	2007-12-14	S	S	S	R	S	S	S	S	S
7491	2008-05-14	S	S	S	I	S	S	S	R	S
7013	2011-03-22	S	S	S	S	S	S	S	S	S
7004	2012-02-16	S	I	S	S	S	S	S	R	S
7221	2012-06-28	S	I	S	I	S	R	S	S	S
7491	2009-05-15	S	S	S	I	S	I	S	S	S
7027	2011-01-27	S	R	R	S	S	R	R	R	S
7013	2013-08-27	S	S	S	S	S	S	S	S	S
7441	2012-04-23	S	S	S	S	S	R	S	S	S
7321	2011-04-08	S	S	S	I	S	S	S	S	S
7051	2007-08-22	S	S	S	S	S	S	S	S	S
6042	2010-05-14	S	S	S	S	S	S	S	S	S
7121	2011-06-30	S	I	S	I	S	S	S	R	S
7027	2013-09-27	S	S	S	S	S	S	S	S	S
7302	2009-01-12	I	S	S	R	S	R	S	S	S
7092	2010-10-14	S	R	R	S	S	S	R	R	S
7403	2010-02-16	S	S	S	S	S	R	S	S	S
7403	2010-03-02	S	S	S	S	S	R	S	R	S
7203	2011-03-11	S	S	S	S	S	S	S	S	S
7012	2010-01-19	S	S	S	S	S	S	S	S	S
7013	2009-11-12	S	S	S	S	S	S	S	S	S
7121	2008-06-06	S	S	S	R	S	I	S	S	S
7014	2011-11-18	S	S	S	S	S	S	S	S	S
7012	2009-12-24	S	S	S	I	S	S	S	S	S
7022	2009-01-17	I	I	S	R	R	R	S	I	R
7081	2009-10-03	R	I	R	R	R	R	R	R	R
7301	2008-03-06	S	I	S	I	S	S	I	R	S
7831	2012-07-23	S	S	S	R	S	S	S	S	S
7121	2012-12-29	S	S	S	S	S	S	S	S	S
7081	2013-12-04	S	S	S	S	S	S	S	S	S
7065	2012-10-24	S	S	S	S	S	S	S	S	S
7031	2012-08-24	S	S	S	S	S	S	S	S	S
7013	2012-08-30	S	I	R	S	S	S	R	R	S
7441	2012-01-07	S	S	S	S	S	S	S	S	S
6062	2013-09-23	S	I	R	R	R	S	R	R	R
6062	2013-10-09	S	R	S	R	R	S	R	R	R
7014	2012-11-06	S	S	S	S	S	S	S	S	S
7302	2012-08-17	S	I	R	R	S	S	R	R	S
6620	2009-05-18	S	S	S	S	S	S	S	S	S
7441	2008-06-05	S	I	S	R	S	R	S	R	S
7054	2010-09-15	S	S	S	S	S	S	S	S	S
7003	2011-10-10	R	R	R	R	R	R	R	R	R
7441	2007-11-27	S	R	S	R	S	S	R	R	S
7441	2007-12-12	S	R	S	R	S	S	S	R	S
7303	2008-01-05	I	S	S	I	S	R	S	S	S
7303	2008-01-22	R	R	R	I	S	R	R	R	S
7381	2008-03-08	R	S	S	I	R	R	S	S	I
7065	2007-08-06	S	R	R	R	S	S	R	R	S
7441	2007-08-20	S	S	S	R	S	S	S	S	S
7441	2007-09-13	S	S	S	R	S	S	R	R	S
7441	2007-09-17	S	S	S	R	S	S	S	R	S
7403	2007-09-25	R	S	S	R	S	S	S	S	S
7403	2007-10-23	R	R	S	R	S	S	S	R	S
7403	2007-11-06	R	R	S	R	R	S	S	R	R
7403	2007-11-06	R	R	R	R	S	S	R	R	S
7403	2007-11-13	S	R	R	R	S	S	R	R	S
7403	2008-10-11	I	I	S	R	S	R	S	S	S
7403	2008-10-28	S	R	R	R	S	R	R	R	S
7121	2008-02-28	R	S	S	R	R	R	S	S	R
7092	2009-09-24	S	S	S	I	S	S	S	S	S
7004	2008-10-25	I	S	S	R	R	I	S	R	R
7022	2012-08-04	S	R	R	R	S	S	R	R	S
7321	2008-09-17	S	S	S	S	S	S	S	S	S
7831	2011-09-22	S	S	S	S	S	S	S	S	S
7121	2012-06-27	S	S	S	I	S	S	S	S	S
7061	2009-08-10	S	I	R	R	R	R	R	R	R
7061	2009-11-23	S	I	R	R	R	R	S	R	R
6503	2010-07-18	S	S	S	I	S	S	S	S	S
7103	2011-03-19	S	S	S	I	S	S	S	S	S
7103	2011-04-11	S	R	R	I	S	S	R	R	S
7403	2009-02-24	S	S	S	S	S	S	S	S	S
7403	2009-03-10	R	I	S	R	R	R	S	I	S
7403	2009-03-24	S	I	S	R	S	R	S	I	S
7403	2010-04-20	S	I	S	R	S	R	S	R	S
6102	2011-08-16	S	I	R	R	R	R	R	R	R
6102	2011-08-18	S	I	S	R	R	R	S	S	R
7221	2012-11-28	S	S	S	S	S	S	S	S	S
6062	2011-06-14	S	S	S	S	S	S	S	S	S
7302	2011-09-16	S	I	S	S	S	I	S	S	S
6102	2011-09-26	S	S	S	S	S	S	S	S	S
7491	2010-10-07	S	I	S	I	S	R	S	R	S
7491	2010-10-07	S	I	S	R	S	R	S	S	S
6042	2010-06-07	S	I	S	R	R	R	R	R	R
7402	2010-06-22	S	I	S	R	R	R	S	R	R
7441	2010-04-24	S	R	S	R	S	R	R	R	S
6620	2012-11-09	S	S	S	S	S	S	S	S	S
7022	2012-03-24	S	S	S	S	S	S	S	S	S
7012	2012-11-03	S	S	S	S	S	S	S	S	S
7121	2011-06-09	S	S	S	S	S	S	S	S	S
7221	2012-07-13	S	I	R	R	S	S	R	R	S
7212	2013-07-29	S	S	S	S	S	S	S	S	S
7013	2010-07-08	S	S	S	I	S	S	S	S	S
7121	2011-09-08	S	S	S	S	S	S	S	S	S
7121	2011-09-12	S	I	R	S	S	S	R	R	S
7121	2011-10-23	S	R	R	S	S	R	R	R	S
7121	2011-11-07	S	R	R	S	S	S	R	R	S
7321	2009-02-10	S	I	S	R	R	R	S	I	R
7121	2010-09-13	S	S	S	S	S	S	S	S	S
7121	2010-09-15	S	R	R	S	S	R	R	R	S
7213	2010-09-27	S	S	S	S	S	R	S	S	S
7221	2008-09-15	S	S	S	S	S	S	S	S	S
7061	2009-03-16	S	S	S	I	S	S	S	S	S
7061	2007-11-14	S	S	S	S	S	R	S	S	S
7027	2011-06-10	S	S	S	S	S	S	S	S	S
7012	2010-04-03	S	I	S	I	S	S	S	R	S
6503	2012-11-28	S	S	S	S	S	S	S	S	S
7441	2007-12-26	R	S	S	R	R	R	R	R	R
7221	2007-08-23	S	S	S	R	S	S	S	S	S
7027	2013-01-02	R	I	S	R	R	R	S	R	R
7061	2007-07-02	S	R	S	R	S	S	S	R	S
7491	2013-02-12	S	S	S	R	S	S	S	S	S
6102	2008-01-08	S	S	S	I	S	S	S	S	S
7213	2012-09-20	S	S	S	S	S	S	S	S	S
7421	2010-01-15	S	S	S	I	S	S	S	S	S
7381	2010-10-13	S	S	S	S	S	S	S	S	S
7103	2008-12-29	S	S	S	S	S	S	S	S	S
7013	2010-12-03	S	I	S	R	R	R	S	R	R
7421	2008-04-03	I	S	S	S	S	S	S	S	S
7211	2009-11-25	S	S	S	R	S	R	S	S	S
7121	2007-07-21	S	S	S	R	S	S	S	R	S
7121	2007-07-23	S	S	S	R	R	R	S	S	R
7221	2010-04-19	S	S	S	S	S	S	S	S	S
6102	2010-10-21	S	S	S	S	S	S	S	S	S
7022	2008-12-20	S	S	S	S	S	R	S	S	S
7403	2013-09-10	S	S	S	S	S	S	S	S	S
7014	2011-09-12	S	S	S	I	S	S	S	S	S
7121	2013-06-29	S	S	S	S	S	S	S	S	S
7221	2012-03-05	S	S	S	S	S	S	S	S	S
7441	2013-06-17	S	S	S	S	S	S	S	S	S
7322	2012-07-09	S	S	S	S	S	S	S	S	S
7012	2009-12-08	S	I	S	R	R	S	I	R	R
7421	2007-11-21	S	R	S	S	S	S	S	R	S
7002	2008-11-03	S	S	S	S	S	S	S	S	S
6181	2008-10-01	S	S	S	S	S	S	S	S	S
7303	2009-11-22	S	S	S	S	S	S	S	S	S
7441	2009-12-11	S	I	S	R	S	R	S	R	S
6737	2011-08-19	S	S	S	S	S	S	S	S	S
7011	2013-11-06	S	I	S	R	R	S	S	S	R
7441	2008-12-28	S	S	S	S	S	S	S	S	S
7002	2008-04-14	R	I	S	I	I	S	S	S	S
7002	2008-10-08	S	I	S	S	S	S	S	S	S
7441	2008-11-22	R	S	S	I	S	I	S	S	S
7441	2008-12-20	R	S	S	R	R	R	R	R	R
7441	2008-12-20	R	I	S	I	S	R	S	R	S
7441	2008-12-29	R	I	R	R	R	R	R	R	R
7323	2009-02-16	S	R	R	I	S	R	R	R	S
7301	2009-12-10	S	S	S	S	S	S	S	S	S
7121	2011-10-10	S	R	S	I	S	S	S	R	S
7121	2011-10-13	S	I	S	I	S	S	S	S	S
7121	2011-10-17	S	I	S	R	S	R	S	R	S
7062	2012-02-20	S	I	S	I	S	S	S	R	S
6503	2013-11-22	S	S	S	S	S	S	S	S	S
6062	2010-10-09	S	I	S	R	R	R	R	R	R
7221	2012-02-24	S	I	R	R	R	R	R	R	R
7203	2010-05-27	S	I	S	R	R	R	R	R	R
7441	2010-05-31	S	R	R	R	R	R	R	R	R
7121	2010-09-14	R	S	S	R	R	R	R	R	R
7121	2010-09-23	R	I	R	R	R	R	R	R	R
7381	2013-10-21	S	I	S	R	S	R	R	R	R
7092	2013-04-17	S	S	S	R	S	I	S	S	S
7011	2010-05-01	S	S	S	S	S	S	S	S	S
7011	2010-08-11	S	S	S	S	S	S	S	R	S
7003	2009-01-27	S	S	S	S	S	S	S	S	S
7301	2008-11-04	S	S	S	I	R	R	S	I	R
7002	2013-05-29	S	S	S	S	S	S	S	S	S
6503	2010-08-26	S	R	R	R	S	S	R	R	S
7321	2008-04-07	S	S	S	S	S	S	S	I	S
7441	2010-07-26	S	I	S	S	S	S	S	S	S
7061	2011-02-01	S	I	S	R	R	S	S	R	R
7221	2009-04-06	S	S	S	I	S	S	S	S	S
7221	2013-06-19	S	I	S	I	S	R	S	R	S
7013	2012-03-20	S	S	S	S	S	S	S	S	S
6503	2007-10-11	S	R	S	R	S	S	S	R	S
6063	2012-05-07	S	S	S	S	S	S	S	S	S
7301	2013-09-26	S	S	S	S	S	S	S	S	S
7002	2012-05-07	S	S	S	S	S	S	S	S	S
7441	2008-01-24	S	S	S	R	R	R	S	R	R
7441	2013-07-12	S	S	S	R	R	I	S	S	R
7221	2008-09-08	I	S	S	R	R	S	S	S	R
7004	2007-07-30	S	S	S	R	R	R	R	R	R
7004	2007-10-08	S	R	R	R	R	R	R	R	R
6203	2009-10-26	S	S	S	S	S	S	S	S	S
7221	2011-04-16	S	S	S	S	S	S	S	S	S
7221	2008-08-04	R	S	S	I	R	R	S	S	R
6503	2007-08-28	S	R	R	R	R	R	R	R	R
7491	2012-11-07	I	S	S	S	S	S	S	S	S
7121	2007-08-27	S	S	S	R	R	R	S	R	R
7121	2007-08-29	R	R	R	R	R	R	R	R	R
6041	2008-02-25	S	S	S	I	S	S	S	S	S
6041	2013-04-02	S	S	S	S	S	S	S	S	S
7065	2012-03-02	S	S	S	S	S	S	S	S	S
7441	2013-05-23	S	S	S	S	S	R	S	S	S
7441	2013-06-06	S	I	R	S	S	R	R	R	S
7441	2013-06-08	S	S	S	S	S	R	R	R	S
7221	2010-01-20	S	S	S	I	S	S	S	S	S
7321	2009-12-25	I	I	S	S	S	S	S	I	S
7221	2009-08-22	S	I	S	S	S	S	S	S	S
7121	2009-05-19	S	S	S	I	S	S	S	S	S
7062	2008-05-03	S	S	S	S	S	S	S	S	S
6613	2013-10-01	S	S	S	S	S	S	S	S	S
7002	2010-07-26	S	I	S	R	R	R	R	R	R
7121	2009-12-18	S	S	S	S	S	S	S	S	S
7831	2013-05-13	S	I	S	S	S	I	S	R	S
7221	2008-03-22	S	S	S	S	S	S	S	S	S
7121	2011-11-24	S	I	S	I	S	S	S	S	S
7121	2011-11-28	S	R	R	S	S	S	R	R	S
7121	2011-12-05	S	R	R	I	S	R	R	R	S
7121	2011-12-16	I	I	R	I	R	S	S	R	R
7121	2011-12-21	S	I	S	S	R	S	S	S	S
7121	2011-05-24	S	S	S	S	S	S	S	S	S
7012	2010-09-15	S	S	S	S	S	S	S	S	S
7381	2010-10-08	S	S	S	S	S	S	S	S	S
7441	2007-10-11	R	S	S	R	S	S	S	S	S
7441	2007-10-30	R	S	S	R	S	R	S	S	S
7441	2007-11-06	S	R	S	R	S	S	S	R	S
7403	2007-11-13	R	S	S	R	R	S	S	S	R
7403	2007-12-04	R	R	S	R	S	S	S	R	S
7403	2007-12-04	S	S	S	R	S	R	S	S	S
7403	2007-12-04	R	R	S	R	R	S	S	S	R
7403	2007-12-11	S	S	S	R	S	S	S	S	S
7403	2007-12-18	S	S	S	R	S	S	S	R	S
7403	2008-01-02	R	S	S	S	I	S	S	S	S
7403	2008-01-08	R	R	R	I	R	I	R	R	R
7121	2012-03-02	S	S	S	I	R	R	S	S	S
7012	2008-10-08	R	I	S	S	R	S	S	I	S
6063	2012-11-17	S	I	S	R	R	S	R	R	R
6102	2012-09-28	S	S	S	S	S	R	S	S	S
6620	2008-02-08	S	S	S	S	S	S	S	I	S
7121	2010-01-26	S	S	S	S	S	S	S	S	S
7121	2010-02-08	R	R	R	S	R	S	R	R	S
7121	2010-02-08	I	I	R	S	S	S	R	R	S
7121	2010-02-08	S	I	S	R	R	R	S	R	R
7302	2013-05-27	S	S	S	S	S	S	S	S	S
6091	2007-07-23	S	S	S	S	S	S	S	S	S
7221	2008-11-05	S	R	R	R	S	S	I	R	S
7221	2008-11-19	R	R	R	R	R	R	I	R	R
6063	2009-10-29	S	I	S	S	S	S	S	S	S
7121	2013-07-29	R	S	S	R	R	R	R	R	R
7121	2013-07-29	S	S	S	R	R	R	R	R	R
7831	2010-09-28	S	I	S	S	S	S	S	R	S
7003	2008-06-18	S	S	S	S	S	R	S	S	S
7031	2010-02-25	S	S	S	R	R	S	S	S	R
7031	2010-03-08	S	S	S	R	R	R	S	R	R
7033	2011-03-09	S	I	S	R	R	I	S	R	R
7121	2010-06-28	S	R	R	S	S	R	R	R	S
7013	2011-02-27	S	S	S	I	S	S	S	S	S
7121	2008-01-22	S	S	S	S	S	S	S	S	S
7221	2008-12-24	S	S	S	S	S	S	S	S	S
7027	2011-08-25	S	S	S	R	S	S	S	S	S
7027	2011-08-26	R	I	S	R	S	I	S	S	S
7121	2008-11-18	S	I	S	I	S	S	S	R	S
7003	2012-06-05	S	S	S	S	S	I	S	S	S
7121	2007-08-02	S	S	S	S	S	S	S	R	S
7211	2009-12-01	S	I	S	I	S	S	S	S	S
7061	2007-11-10	S	S	S	R	S	S	S	S	S
7491	2007-08-28	S	R	S	R	R	S	S	R	R
7121	2008-09-14	S	S	S	S	S	S	S	S	S
7221	2008-10-08	I	I	S	R	R	R	S	S	R
7221	2011-03-02	S	I	S	I	S	S	S	R	S
7221	2011-03-02	S	S	S	R	R	I	S	S	R
7221	2012-09-19	S	S	S	S	S	S	S	S	S
7221	2012-09-19	S	I	S	I	S	S	R	R	S
7221	2012-09-27	I	S	S	R	R	R	S	S	R
7012	2013-07-31	S	I	S	S	S	S	R	R	S
7012	2011-07-15	S	S	S	S	S	S	S	S	S
7014	2011-06-05	S	S	S	S	S	S	S	S	S
7002	2010-11-08	S	S	S	R	R	R	S	S	R
7121	2010-11-12	S		S	S		S		S	S
7121	2010-11-18	S	S	S	S	S	R	S	S	S
7121	2010-12-06	S	S	S	S	S	S	S	S	S
7422	2012-04-06	S	S	S	I	S	S	S	S	S
7212	2010-02-23	S	S	S	I	S	S	S	S	S
6041	2012-04-02	S	S	S	S	S	S	S	S	S
6041	2007-07-10	S	S	S	S	S	S	S	S	S
7054	2011-11-28	S	S	S	S	S	S	S	S	S
7403	2008-01-22	I	I	I	R	R	R	R	R	R
7403	2008-02-02	I	I	I	R	R	R	S	R	R
7323	2007-11-29	S	R	R	R	R	R	R	R	R
7321	2007-12-13	S	R	S	R	R	R	R	R	R
7441	2007-12-31	R	R	R	R	R	R	R	R	R
6503	2007-09-22	S	S	S	R	R	S	S	S	R
6503	2008-05-15	S	S	S	S	S	I	S	I	S
7441	2013-08-08	S	S	S	S	S	S	S	S	S
6041	2013-05-11	S	I	S	S	S	S	S	R	S
7203	2011-06-23	S	S	S	S	S	S	S	S	S
7027	2008-08-11	S	S	S	I	S	S	S	S	S
7441	2010-09-20	S	S	S	I	S	S	S	S	S
7302	2011-11-29	S	S	S	S	S	S	S	S	S
7221	2010-06-28	S	I	S	R	R	R	S	R	R
7221	2010-07-07	S	I	S	R	R	R	R	R	R
7221	2011-08-03	S	S	S	R	R	R	S	S	R
7221	2011-11-07	S	S	S	R	R	R	R	R	R
7221	2011-11-08	S	I	R	R	R	R	R	R	R
7013	2010-11-23	S	S	S	S	S	S	S	S	S
7323	2009-09-05	S	I	R	S	S	S	S	R	S
7221	2011-05-09	S	S	S	I	S	R	S	S	S
7221	2011-07-23	S	S	R	R	S	I	R	R	S
7221	2012-10-13	S	R	R	R	S	R	R	R	S
7012	2008-07-15	S	S	S	I	S	S	S	I	S
7013	2013-01-26	S	S	S	S	S	S	S	S	S
7341	2010-01-23	S	I	S	S	S	S	S	S	S
7103	2011-03-01	S	S	S	S	S	S	S	S	S
7061	2012-09-05	S	S	S	S	S	S	S	S	S
7061	2012-11-08	S	I	S	S	S	R	S	R	S
7061	2012-11-08	S	S	S	S	S	R	S	S	S
7012	2013-01-31	S	I	S	S	S	S	S	S	S
7441	2012-06-26	S	I	S	R	S	R	S	R	S
7403	2009-04-15	R	S	S	S	R	S	S	S	S
7403	2009-04-21	I	S	S	I	S	S	S	S	S
7003	2011-01-28	S	S	S	S	S	S	S	S	S
7011	2010-01-18	S	S	S	S	S	S	S	S	S
6041	2013-12-30	S	S	S	S	S	S	S	S	S
7321	2007-08-10	S	R	R	R	R	R	R	R	R
7441	2011-06-09	S	S	S	I	S	S	S	S	S
7441	2011-06-16	S	S	S	S	S	R	S	S	S
7303	2012-01-19	S	S	S	S	S	S	S	S	S
7302	2012-02-06	S	R	R	I	S	S	R	R	S
7014	2011-10-30	S	R	R	I	S	S	R	R	S
7441	2010-04-19	S	S	S	S	S	R	S	S	S
6503	2010-04-30	S	I	R	S	S	S	R	R	S
7403	2010-07-06	S	I	S	I	S	S	S	R	S
7403	2010-07-27	S	S	S	S	S	R	S	S	S
7403	2010-08-17	S	S	S	S	S	S	S	S	S
7002	2012-10-13	S	S	S	S	S	S	S	S	S
6102	2012-03-01	S	S	S	S	S	S	S	S	S
7013	2010-12-13	S	S	S	I	S	S	S	S	S
6087	2010-10-25	S	S	S	S	S	S	S	S	S
7221	2013-11-07	S	I	R	S	S	S	R	S	S
7221	2013-11-07	S	I	S	S	S	S	S	S	S
7303	2010-06-07	R	S	S	R	R	R	R	R	R
7013	2013-10-15	S	S	S	S	S	S	S	S	S
7424	2007-07-12	S	S	S	R	S	S	S	S	S
7213	2007-07-26	S	S	S	S	S	S	S	S	S
7811	2007-07-12	S	S	S	S	S	S	S	R	S
7303	2010-10-01	S	S	S	S	S	S	S	S	S
6041	2009-01-21	S	I	S	I	S	S	S	R	S
7221	2013-02-26	S	S	S	R	S	R	S	S	S
7002	2008-06-16	S	S	S	S	S	I	S	S	S
7421	2011-07-13	R	S	S	R	R	R	R	R	R
7002	2008-03-20	R	R	R	R	R	S	I	R	S
7811	2009-08-26	S	S	S	R	S	S	S	S	S
7441	2011-08-17	S	I	S	R	R	S	S	R	R
6742	2013-05-15	S	S	S	R	S	S	S	S	S
7003	2012-11-11	R	S	S	R	R	I	R	R	R
7321	2009-10-26	S	I	S	S	S	S	S	I	S
7121	2008-04-15	S	S	S	S	S	S	S	S	S
7121	2008-05-13	S	I	I	S	S	S	R	R	S
6102	2012-11-21	S	S	S	S	S	S	S	S	S
7011	2013-01-02	S	I	S	I	S	S	S	R	S
7121	2008-02-22	S	S	S	S	S	S	S	S	S
6503	2011-12-07	S	S	S	S	S	S	S	S	S
7322	2012-11-05	S	I	S	S	S	S	R	R	S
7012	2007-12-14	S	S	S	S	S	S	S	R	S
7221	2008-05-09	S	S	S	S	S	S	S	S	S
7221	2013-05-27	S	S	S	I	R	S	S	S	R
7322	2008-06-18	S	S	S	S	S	S	S	S	S
7323	2013-07-16	S	I	S	S	S	S	S	S	S
7322	2007-11-28	S	S	S	R	S	S	S	S	S
7321	2009-05-30	S	I	S	R	S	R	S	I	S
7321	2010-02-01	S	S	S	R	S	R	S	S	S
7221	2011-09-28	R	S	S	R	R	R	R	R	R
7022	2011-08-22	S	S	S	S	S	S	S	S	S
7003	2010-03-10	R	I	R	R	R	R	R	R	R
7201	2008-07-19	S	S	S	S	S	S	S	S	S
6063	2008-08-11	S	I	S	I	S	S	S	R	S
7103	2012-11-27	S	S	S	S	S	S	S	S	S
7201	2013-02-11	S	S	S	S	S	S	S	S	S
7121	2011-09-05	S	S	S	S	S	S	S	S	S
7221	2011-10-26	S	I	R	S	S	S	R	R	S
7421	2009-09-03	S	S	S	S	S	S	S	S	S
7491	2007-08-06	S	S	S	R	R	S	S	S	R
7303	2007-11-23	S	S	S	R	S	S	S	S	S
7303	2007-12-06	S	S	S	R	S	R	S	R	S
7441	2007-12-07	S	S	S	R	S	R	S	S	S
7012	2007-10-15	S	R	S	R	S	S	S	R	S
7491	2010-02-18	S	S	S	S	S	S	S	S	S
7321	2012-09-18	S	S	S	S	S	S	S	S	S
7033	2013-07-19	S	S	S	S	S	S	S	S	S
7302	2009-03-10	S	I	S	R	S	S	S	R	S
7121	2013-06-11	S	S	S	S	S	S	S	S	S
7203	2011-07-05	S	S	S	I	S	S	S	S	S
7322	2009-07-28	S	S	S	S	S	S	S	S	S
7302	2010-08-26	R	R	R	R	R	R	R	R	R
6502	2010-04-30	S	S	S	S	S	S	S	S	S
6503	2010-05-21	S	I	R	R	S	R	R	R	S
6062	2010-06-16	S	I	S	R	R	R	R	R	R
6062	2010-07-05	S	I	R	I	S	I	R	R	S
6503	2009-10-05	R	I	S	R	R	S	S	R	R
7221	2010-10-14	S	S	S	S	S	S	S	S	S
7321	2010-07-24	S	S	S	S	S	S	S	S	S
6062	2011-08-25	S	I	S	R	R	R	R	S	R
7403	2013-01-29	S	S	S	S	S	R	S	S	S
7403	2013-02-26	S	R	S	S	S	R	S	R	S
7403	2013-03-12	S	S	S	R	S	R	S	S	S
7121	2010-07-19	S	I	R	R	R	R	R	R	R
7403	2008-04-02	S	I	I	S	S	S	R	R	S
7022	2010-01-04	S	S	S	I	S	S	S	S	S
7014	2013-03-31	S	S	S	S	S	S	S	S	S
7811	2012-08-20	S	R	R	S	S	I	R	R	S
7811	2012-08-20	S	I	R	S	S	S	S	R	S
6441	2009-10-13	S	S	S	S	S	S	S	S	S
7441	2011-11-18	S	I	R	R	R	R	R	R	R
7441	2013-12-24	R	S	S	R	R	S	R	R	R
7831	2013-01-25	S	I	R	R	R	S	S	R	R
7027	2013-03-11	I	I	R	R	R	R	R	R	R
7121	2010-07-27	R	S	S	I	S	R	S	S	S
7121	2010-08-02	R	I	S	I	R	R	S	R	S
7121	2010-08-05	R	R	R	I	R	R	R	R	S
7121	2010-08-07	S	I	S	I	S	R	S	R	S
7121	2010-08-09	R	I	S	I	S	R	S	R	S
7121	2010-08-09	I	R	R	I	R	R	R	R	S
7121	2010-08-09	I	I	S	I	S	R	S	R	S
7121	2010-08-18	I	I	S	I	R	R	R	R	S
7121	2010-08-18	I	S	S	I	S	R	R	R	S
7121	2010-09-07	I	I	S	I	S	R	S	S	S
7121	2010-09-08	R	R	R	I	S	R	R	R	S
6102	2012-01-23	S	S	S	S	S	S	S	S	S
7033	2011-09-01	S	I	S	R	R	S	R	R	R
7121	2010-11-08	R	I	S	R	R	R	R	R	R
6503	2009-03-13	S	S	S	I	S	S	S	S	S
7401	2009-07-31	S	S	S	I	S	S	S	S	S
7013	2008-10-08	S	I	S	S	S	S	S	S	S
6062	2008-02-15	S	S	S	S	S	S	S	S	S
6062	2007-10-28	S	S	S	R	S	S	S	S	S
6062	2007-10-31	S	R	S	R	S	S	S	R	S
7441	2011-12-09	R	I	R	R	R	R	R	R	R
7441	2012-01-21	R	I	S	R	R	R	R	R	R
7303	2012-02-27	S	S	S	S	S	S	S	S	S
7403	2010-01-12	S	S	S	I	S	S	S	S	S
6102	2011-05-03	S	S	S	S	S	S	S	S	S
7051	2008-11-05	S	S	S	S	S	S	S	S	S
7081	2009-05-06	S	S	S	R	S	S	S	S	S
7081	2009-05-06	S	S	S	S	S	S	S	S	S
7012	2007-07-23	R	R	R	R	S	S	R	R	S
7323	2010-02-23	S	S	S	S	S	S	S	S	S
7121	2012-10-11	S	S	S	S	S	I	S	S	S
7033	2008-12-17	R	S	S	R	R	R	R	R	R
7011	2011-11-20	S	S	S	S	S	S	S	S	S
7121	2009-06-17	S	S	S	I	S	S	S	S	S
7321	2009-06-22	S	S	S	I	S	S	S	S	S
7002	2012-09-04	S	S	S	R	R	R	S	R	R
7322	2007-12-31	S	R	R	R	R	R	R	R	R
7491	2008-01-25	R	S	I	R	R	R	I	I	R
7441	2007-12-11	S	S	S	R	S	S	S	S	S
7323	2008-01-02	S	I	R	I	S	R	R	R	S
7323	2008-01-02	S	I	I	I	S	S	R	R	S
7012	2012-01-14	S	I	S	S	S	S	S	R	S
7012	2011-07-29	S	I	R	S	S	S	R	R	S
7441	2007-12-18	S	R	R	R	S	R	R	R	S
7441	2008-01-21	S	I	S	R	S	R	S	R	S
7441	2008-04-03	S	S	S	R	S	R	S	S	S
7003	2012-07-24	S	I	S	I	S	S	S	S	S
7003	2012-08-06	S	I	S	I	S	S	S	R	S
7811	2009-08-03	S	S	S	S	S	S	S	S	S
7221	2007-08-17	S	S	S	S	S	R	S	S	S
7221	2008-10-21	S	S	S	S	S	R	S	S	S
7221	2009-01-06	R	I	R	I	R	R	I	R	S
7002	2012-07-02	S	I	S	R	R	R	R	R	R
6736	2009-09-03	S	I	S	R	S	S	S	I	S
7121	2010-05-28	S	I	S	R	R	R	S	R	R
7321	2007-11-23	S	S	S	R	S	S	S	S	S
7213	2011-08-18	S	S	S	S	S	S	S	S	S
7011	2011-02-07	S	S	S	I	S	S	S	S	S
7302	2012-08-10	S	S	S	S	S	S	S	S	S
7121	2009-12-14	S	S	S	I	S	I	S	S	S
7441	2013-05-03	S	S	S	S	S	S	S	S	S
7441	2013-05-17	S	R	R	S	S	S	R	R	S
7403	2008-02-25	S	S	S	R	S	S	S	S	S
7221	2007-12-04	S	S	S	R	S	S	S	R	S
7221	2007-12-14	S	S	S	S	S	S	S	S	S
7322	2009-06-24	S	S	S	R	R	R	S	S	R
7121	2013-09-14	S	I	S	R	R	R	S	R	R
7121	2013-09-15	S	I	S	R	R	R	S	S	R
7013	2010-09-10	S	S	S	S	S	S	S	S	S
7121	2010-10-13	S	S	S	I	S	S	S	S	S
7121	2010-10-20	S	I	S	S	S	S	S	R	S
7221	2008-01-21	S	S	S	I	S	R	S	S	S
7221	2008-02-20	S	S	S	I	S	R	S	S	S
7302	2012-11-26	S	I	R	R	S	S	R	R	S
7012	2007-11-30	S	S	S	R	S	S	S	S	S
7012	2007-11-30	S	S	S	R	S	S	S	S	S
7302	2011-09-07	S	I	S	I	S	S	S	S	S
7301	2013-05-19	S	S	S	S	S	S	S	S	S
7121	2012-01-12	S	I	S	R	R	R	S	R	R
7002	2009-11-26	S	I	S	R	S	R	I	R	S
7051	2008-04-23	S	S	S	R	R	R	S	I	R
7022	2009-02-02	S	S	S	I	S	S	S	S	S
7211	2011-05-15	S	I	S	I	S	S	S	R	S
7403	2008-12-23	S	S	S	S	S	S	S	S	S
7014	2010-02-02	I	S	S	R	S	R	S	S	S
7013	2010-03-19	S	S	S	R	S	R	S	R	S
6062	2011-03-30	S	S	S	S	S	S	S	S	S
6503	2011-10-21	S	I	S	I	S	S	S	R	S
6502	2012-04-16	S	S	S	S	S	S	S	S	S
7013	2012-02-03	S	S	S	S	S	R	S	S	S
7421	2011-02-25	S	S	S	S	S	S	S	S	S
7033	2007-07-09	S	S	S	R	S	S	S	R	S
7033	2007-07-09	S	R	S	S	S	S	S	R	S
7033	2007-07-10	S	S	S	R	S	S	S	R	S
7421	2009-08-26	S	S	S	S	S	S	S	S	S
7302	2009-04-06	S	S	S	S	S	S	S	S	S
7201	2010-05-29	S	R	S	I	S	I	S	R	S
7441	2013-02-12	S	S	S	S	S	S	S	S	S
7381	2013-05-01	S	I	S	R	S	I	R	R	S
7121	2010-01-20	S	I	S	I	S	S	S	R	S
7303	2012-04-29	R	I	S	R	R	R	R	R	R
7423	2008-09-13	S	I	R	R	S	R	R	R	S
7491	2008-09-25	R	S	S	R	R	R	S	S	S
7121	2011-10-03	S	S	S	R	S	R	S	S	S
7221	2010-08-27	R	R	R	I	R	S	R	R	S
7221	2010-09-06	R	R	R	S	S	S	R	R	S
7014	2010-10-18	S	S	S	S	S	S	S	S	S
7322	2013-11-07	S	S	S	S	S	S	S	S	S
7303	2009-02-27	S	S	S	R	R	R	S	I	R
7303	2009-02-28	R	I	R	R	R	R	R	R	R
7013	2013-01-20	S	S	S	R	S	S	S	S	S
7421	2009-12-19	S	S	S	S	S	S	S	S	S
7441	2007-07-16	S	R	R	R	S	R	R	R	S
7211	2012-10-31	S	S	S	S	S	S	S	S	S
6102	2011-01-02	S	S	S	S	S	S	S	S	S
7302	2011-05-23	S	S	S	S	S	S	S	S	S
7103	2010-07-20	S	I	S	R	R	R	R	R	R
7011	2007-11-08	S	S	S	S	S	S	S	S	S
7221	2010-12-18	S	S	S	S	S	I	S	S	S
7121	2008-03-10	S	S	S	I	S	S	S	S	S
6102	2009-04-20	S	S	S	I	S	S	S	S	S
7221	2008-04-18	S	S	S	I	S	S	S	S	S
7062	2010-01-21	S	S	S	R	S	S	S	S	S
6181	2012-01-12	S	S	S	S	S	S	S	S	S
7001	2007-09-24	S	S	S	S	S	S	S	S	S
7011	2012-03-05	S	I	S	S	S	S	R	R	S
7322	2013-08-07	S	S	S	S	S	S	S	S	S
7301	2008-12-18	S	I	S	R	S	R	S	I	S
6503	2009-10-18	S	S	S	S	S	S	S	S	S
7081	2012-02-07	S	S	S	S	S	S	S	S	S
7103	2007-12-10	R	S	S	R	R	S	R	R	R
7121	2009-11-22	S	I	S	I	S	S	S	I	S
7014	2011-12-15	S	S	S	S	S	S	S	S	S
7121	2013-10-21	S	I	S	S	S	S	S	R	S
7323	2008-02-01	S	S	S	R	S	S	S	S	S
6063	2012-02-11	R	R	R	R	R	R	R	R	R
7212	2010-12-02	S	S	S	S	S	S	S	S	S
6062	2011-03-27	S	I	S	R	R	R	S	S	R
7051	2008-06-04	S	I	I	R	R	R	R	R	R
7027	2011-07-19	S	I	S	I	S	S	S	R	S
7491	2007-07-26	S	S	S	R	S	S	S	S	S
7491	2007-08-06	S	S	S	R	S	R	S	S	S
7831	2007-07-03	S	S	S	R	R	S	S	S	R
7831	2007-07-17	S	S	R	R	R	S	S	R	R
6503	2007-09-21	R	R	R	R	R	R	R	R	R
7221	2009-07-17	S	S	S	S	S	S	S	S	S
7401	2007-12-24	S	S	S	R	S	S	S	S	S
6062	2010-08-30	S	R	S	I	S	S	S	R	S
7014	2012-10-22	S	S	S	S	S	S	S	S	S
7002	2009-09-29	S	S	S	I	S	S	S	S	S
7203	2007-07-24	R	S	S	R	R	R	R	R	R
7121	2007-07-31	R	R	R	R	R	R	R	R	R
7121	2007-08-21	S	S	S	R	R	R	R	R	R
7121	2007-08-22	R	S	S	R	R	R	S	S	R
7061	2013-01-30	S	S	S	S	S	S	S	S	S
7302	2011-11-19	S	S	S	S	S	S	S	S	S
7003	2013-01-16	S	I	S	R	R	R	R	R	R
7302	2011-01-07	S	S	S	S	S	S	S	S	S
7061	2010-07-16	S	S	S	I	S	S	S	S	S
7403	2012-05-10	S	S	S	S	S	S	S	S	S
7121	2012-12-24	S	S	S	S	S	S	S	S	S
7121	2012-12-26	S	R	R	S	S	S	R	R	S
7121	2013-01-10	S	I	S	S	S	S	R	R	S
7441	2008-09-17	S	I	S	R	R	R	S	I	R
7221	2008-11-15	S	S	S	R	R	S	S	S	R
7221	2012-11-02	S	S	S	S	S	S	S	S	S
7441	2008-07-31	S	S	S	S	S	S	S	S	S
7381	2009-05-17	S	S	S	S	S	S	S	S	S
7002	2013-12-09	S	S	S	S	S	S	S	S	S
7441	2013-05-09	S	S	S	S	S	S	S	S	S
6102	2013-12-21	S	S	S	S	S	S	S	S	S
7441	2010-01-13	S	S	S	R	R	R	S	S	R
7092	2013-01-10	S	S	S	S	S	S	S	S	S
7012	2013-03-16	S	S	S	S	S	S	S	S	S
7403	2009-08-29	S	I	S	R	S	I	I	I	S
7216	2013-01-23	S	S	S	S	S	S	S	S	S
7441	2007-10-15	S	S	S	S	S	S	S	S	S
7441	2007-10-24	S	R	S	R	S	S	S	R	S
7441	2007-10-26	S	S	S	R	S	S	S	S	S
7441	2007-10-26	S	S	S	R	S	S	S	R	S
6062	2007-09-27	S	S	S	R	R	S	S	S	R
6062	2007-10-09	S	S	S	R	R	S	S	R	R
6062	2007-10-11	S	R	S	R	R	S	S	S	R
6095	2009-09-25	R	I	R	I	R	R	I	R	R
7221	2010-01-27	S	I	S	S	S	S	I	R	S
7221	2010-01-27	S	R	R	R	S	S	R	R	S
7002	2010-10-22	S	S	S	S	S	S	S	S	S
7002	2010-12-29	S	S	S	S	S	R	S	S	S
7002	2011-04-26	S	S	S	I	S	S	S	S	S
7061	2012-02-27	S	S	S	S	S	S	S	S	S
6102	2009-10-24	S	S	S	S	S	S	S	S	S
6102	2010-11-19	S	S	S	R	S	S	S	S	S
7002	2012-03-15	S	I	R	S	S	S	R	R	S
7221	2012-03-16	S	I	S	S	S	S	S	R	S
7221	2012-08-02	S	R	S	I	S	R	S	R	S
7221	2012-08-03	S	R	S	I	S	R	R	R	S
7014	2013-02-21	S	R	R	R	S	S	R	R	S
7213	2007-10-19	S	S	S	S	S	S	S	S	S
7491	2007-08-30	S	S	S	S	S	S	S	S	S
7121	2008-11-27	S	S	S	S	S	S	S	S	S
7831	2008-06-30	S	I	S	R	S	S	I	R	S
7831	2008-07-09	S	R	R	I	S	S	R	R	S
7441	2007-11-30	S	S	S	S	S	S	S	S	S
7012	2011-08-17	S	I	R	S	S	S	R	R	S
7012	2011-01-21	S	S	S	S	S	S	S	S	S
6041	2008-05-17	S	S	S	S	S	S	S	S	S
7441	2008-09-17	S	I	R	S	S	S	S	I	S
7403	2012-08-21	S	S	S	S	S	S	S	S	S
7441	2012-10-24	S	S	S	S	S	S	S	S	S
7103	2011-05-09	R	S	S	R	R	I	R	R	R
7011	2009-11-24	S	S	S	S	S	S	S	S	S
7403	2009-07-28	S	S	S	I	S	S	S	S	S
7022	2007-10-16	S	R	R	R	R	R	R	R	R
7103	2012-12-24	S	I	R	R	R	R	R	R	R
7022	2007-08-21	S	S	S	R	S	S	S	S	S
7027	2009-04-27	S	S	S	I	S	S	S	S	S
7302	2013-11-14	R	I	S	R	R	R	R	R	R
7302	2013-11-14	R	I	R	R	R	R	R	R	R
7002	2012-09-05	S	S	S	S	S	R	S	S	S
7302	2011-09-08	S	I	S	S	S	S	S	S	S
7061	2011-10-20	S	S	S	S	S	R	S	S	S
7022	2011-08-16	R	I	S	R	R	I	R	R	R
7302	2008-08-04	S	I	S	S	S	S	S	R	S
7213	2008-08-08	S	S	S	S	S	S	S	S	S
7221	2009-06-18	S	S	S	S	S	S	S	S	S
7321	2011-04-15	S	I	S	R	S	R	S	R	S
7323	2011-05-12	S	R	S	R	S	R	R	R	S
7301	2012-08-31	S	S	S	S	S	S	S	S	S
7213	2010-04-20	S	I	S	S	S	S	S	R	S
7302	2013-04-05	S	I	S	S	S	S	S	R	S
7323	2007-07-31	S	S	S	R	R	R	R	R	R
7323	2007-08-03	S	R	R	R	R	R	R	R	R
7323	2007-08-11	S	S	S	R	R	R	R	R	R
7441	2013-09-27	S	I	S	S	R	S	R	R	S
7302	2012-12-27	S	I	S	S	S	S	S	R	S
7002	2011-07-11	S	I	S	S	S	S	S	S	S
7203	2007-10-24	S	S	S	S	S	S	S	S	S
6093	2010-05-03	R	I	S	R	R	R	R	R	R
7302	2009-10-23	S	S	S	S	S	S	S	S	S
7441	2012-12-22	S	S	S	S	S	S	S	S	S
7092	2013-03-05	S	I	S	S	S	S	S	R	S
7014	2008-10-11	I	I	S	I	S	S	S	I	S
7002	2010-07-26	I	S	S	I	R	S	S	S	S
7831	2008-05-16	S	I	R	R	R	R	R	R	R
7051	2011-12-30	S	S	S	S	S	S	S	S	S
6503	2013-12-20	S	S	S	R	R	S	S	R	R
7121	2011-11-24	S	S	S	I	S	S	S	S	S
7221	2010-11-27	I	I	S	R	R	R	S	R	R
7403	2008-08-12	S	S	S	S	S	R	S	S	S
7121	2012-08-02	S	S	S	I	S	S	S	S	S
7121	2012-08-20	S	I	S	I	S	S	S	R	S
7121	2012-09-03	S	R	R	S	S	S	R	R	S
7121	2012-09-05	S	S	S	S	S	S	S	S	S
7121	2012-09-05	S	S	S	S	S	S	S	R	S
7121	2012-09-24	S	I	S	S	S	S	R	R	S
7121	2012-10-01	S	I	S	S	S	R	S	R	S
7121	2012-10-09	S	S	S	S	S	S	S	S	S
7121	2012-10-09	S	I	R	I	S	R	R	R	S
7121	2012-10-15	S	I	R	S	S	S	S	R	S
7121	2012-11-19	S	S	S	S	S	R	S	S	S
7121	2012-11-26	S	I	S	S	S	R	R	R	S
6620	2009-02-26	R	I	S	R	R	I	I	I	R
6620	2010-05-11	R	S	S	R	R	R	S	S	R
6620	2010-05-23	R	S	S	R	R	R	S	R	R
7302	2008-04-01	R	S	S	I	I	R	S	S	S
6102	2008-06-07	S	S	S	S	S	R	S	S	S
7441	2008-06-05	S	S	S	S	S	S	S	S	S
7441	2010-08-15	R	S	S	R	R	R	S	S	R
7121	2011-06-01	R	S	S	R	R	R	R	R	R
7441	2009-04-30	S	I	S	I	S	R	S	I	S
7441	2009-07-13	S	S	S	R	R	R	S	S	R
7121	2013-01-31	S	S	S	S	S	S	S	S	S
7121	2013-02-11	S	I	S	S	S	S	S	R	S
7491	2008-11-17	S	I	S	I	S	S	S	R	S
6062	2007-09-26	S	S	S	S	S	S	S	S	S
7121	2009-05-16	S	I	S	R	S	R	S	I	S
7027	2011-04-09	S	S	S	I	S	S	S	S	S
7121	2011-01-31	R	S	S	R	R	R	R	R	R
7121	2011-03-29	R	I	R	R	R	R	R	R	R
7381	2010-10-21	S	S	S	I	R	R	S	S	R
7121	2008-08-28	S	S	S	S	S	S	S	S	S
7221	2010-07-01	S	I	S	R	S	R	S	R	S
7121	2011-09-27	S	I	S	R	S	R	S	S	S
7121	2011-07-10	R	I	S	R	R	S	R	R	R
7061	2013-12-04	S	S	S	R	S	S	S	S	S
7221	2013-03-13	S	S	S	S	S	S	S	S	S
7421	2009-11-12	S	S	S	S	S	S	S	S	S
7403	2008-03-14	S	I	S	I	S	S	S	R	S
7403	2008-03-25	S	I	R	I	S	S	R	R	S
7402	2011-08-03	S	S	S	S	S	S	S	S	S
6737	2009-01-09	S	I	R	I	S	I	R	R	R
6062	2009-01-26	S	I	S	S	S	S	S	R	S
7012	2007-10-29	S	S	S	R	S	S	S	S	S
7121	2009-10-26	S	I	S	R	R	R	I	I	R
7441	2013-10-19	S	S	S	S	S	S	S	S	S
6062	2011-07-07	S	S	S	S	S	I	S	S	S
6062	2011-10-19	R	I	R	R	R	R	R	R	R
7121	2011-10-31	R	I	S	R	R	R	R	R	R
7302	2012-07-20	S	S	S	S	S	S	S	S	S
7011	2013-10-01	S	S	S	S	S	S	S	S	S
7441	2013-01-28	S	S	S	S	S	S	S	S	S
7203	2008-06-22	S	S	S	R	S	S	R	R	I
7221	2013-03-21	S	I	R	R	R	R	R	R	R
7424	2010-07-28	S	S	S	S	S	S	S	S	S
7121	2007-09-24	S	S	S	S	S	S	S	S	S
7121	2007-09-27	S	S	S	R	S	R	S	S	S
7121	2007-09-29	S	S	S	S	S	R	S	S	S
7121	2007-10-01	S	S	S	R	S	S	S	S	S
7062	2012-03-08	S	I	R	S	S	S	R	R	S
7121	2011-09-15	S	I	S	R	R	R	S	R	R
7003	2012-07-04	S	I	R	R	R	R	R	R	R
7003	2012-07-05	S	I	R	R	R	R	S	R	R
7003	2012-12-18	R	I	R	R	R	R	R	R	R
7441	2013-12-02	S	S	S	S	S	S	S	S	S
7203	2012-07-05	S	S	S	S	S	S	S	S	S
7221	2011-10-21	R	S	S	S	R	S	S	S	R
7212	2011-10-31	S	S	S	S	S	S	S	S	S
7831	2009-08-05	S	I	S	R	R	S	S	R	R
7302	2008-05-13	S	S	S	S	S	S	S	S	S
7491	2008-06-09	S	I	S	R	S	R	I	R	S
7491	2010-07-24	R	R	S	R	R	S	S	S	R
6612	2013-05-10	S	S	S	S	S	S	S	S	S
7022	2012-07-13	S	S	S	S	S	S	S	S	S
7081	2012-06-28	S	S	S	I	S	S	S	S	S
7441	2011-07-01	S	S	S	S	S	S	S	S	S
7065	2012-08-15	S	S	S	S	S	R	S	S	S
7441	2009-05-27	S	I	S	I	S	S	S	R	S
7441	2009-06-03	S	R	R	I	S	S	R	R	S
7322	2009-05-25	S	S	S	I	S	S	S	S	S
7003	2010-05-25	S	S	S	S	S	S	S	S	S
7441	2012-11-08	S	S	S	R	S	R	S	R	S
7421	2009-09-03	S	I	S	S	S	S	S	I	S
7033	2013-04-24	S	S	S	S	S	S	S	S	S
6091	2007-09-24	S	S	S	R	S	S	S	S	S
7022	2010-10-01	S	S	S	I	S	S	S	S	S
7491	2012-05-15	I	S	S	R	R	S	S	S	R
7424	2012-05-26	S	S	S	R	S	S	S	S	S
7121	2012-05-14	R	S	R	R	R	R	R	R	R
7003	2012-05-14	R	S	R	R	R	R	S	R	R
7121	2010-10-15	S	I	S	R	R	R	S	S	R
6063	2013-07-19	S	S	S	S	S	S	S	S	S
7014	2010-08-25	S	S	S	I	S	S	S	S	S
7491	2012-07-27	S	I	R	S	S	S	R	R	S
7221	2013-10-14	S	S	S	R	S	R	S	S	S
6062	2009-07-30	S	I	R	R	R	R	I	I	R
7103	2010-11-22	S	I	S	R	R	R	R	R	R
6062	2009-12-02	I	S	S	R	R	R	S	S	R
7012	2010-09-26	S	S	S	R	S	S	S	S	S
7012	2010-11-23	S	S	S	S	S	S	S	S	S
7381	2010-06-14	S	S	S	S	S	S	S	S	S
7065	2007-08-09	S	R	R	R	R	S	R	R	R
7003	2009-05-13	R	I	S	R	R	R	I	R	R
7441	2010-12-09	S	R	R	R	R	R	R	R	R
7221	2008-11-17	R	S	S	S	R	S	S	S	S
7033	2012-02-16	S	I	S	R	S	R	S	R	S
7033	2012-02-17	S	I	S	R	R	R	S	R	S
7033	2012-03-21	S	R	R	R	S	R	R	R	S
7033	2012-03-30	S	I	S	R	R	R	R	R	S
7033	2012-04-30	S	S	S	R	S	R	S	S	S
7031	2012-09-23	S	I	S	R	S	R	S	R	S
7003	2007-07-30	S	R	R	R	S	S	R	R	R
7221	2008-10-10	S	S	S	S	S	S	S	S	S
7002	2012-01-10	S	S	S	I	S	S	S	S	S
7421	2007-08-10	S	S	S	R	R	S	S	R	R
6503	2010-04-06	S	I	S	R	S	R	S	S	S
7421	2010-12-09	S	S	S	S	S	S	S	S	S
7221	2009-01-30	R	I	S	R	R	R	I	R	R
7121	2009-09-21	S	S	S	S	S	S	S	S	S
7121	2009-10-05	S	R	R	I	S	S	I	R	S
7121	2009-10-12	I	I	R	I	S	R	I	I	S
7054	2012-03-24	S	S	S	R	R	S	S	S	S
7321	2008-08-10	S	S	S	I	S	S	S	S	S
7302	2011-04-04	S	I	R	R	R	R	R	R	R
7221	2011-06-20	S	S	S	I	S	S	S	S	S
7212	2008-10-15	S	S	S	S	S	S	S	S	S
7003	2010-12-21	R	S	S	R	R	I	R	R	R
6062	2009-11-16	S	S	S	S	S	S	S	S	S
7491	2007-10-08	S	S	S	S	S	S	S	S	S
7323	2013-06-19	S	I	R	S	S	R	R	R	S
7381	2008-06-12	I	S	S	R	R	R	I	I	R
7121	2012-05-24	S	S	S	R	R	R	R	S	R
7081	2012-04-11	S	S	S	S	S	S	S	S	S
7121	2012-05-21	S	S	S	I	S	S	S	S	S
7121	2012-05-21	S	S	S	I	S	S	S	R	S
7121	2012-05-26	S	S	S	S	R	I	S	R	S
7013	2013-10-05	S	S	S	S	S	S	S	S	S
6441	2010-11-23	S	R	R	S	S	I	R	R	S
6087	2007-10-17	S	S	S	R	S	S	S	S	S
7221	2010-05-31	S	S	S	S	S	S	S	S	S
7051	2009-06-17	S	S	S	S	S	S	S	S	S
7211	2007-07-26	S	S	S	S	S	S	S	S	S
7302	2011-09-12	S	S	S	S	S	S	S	S	S
7221	2009-01-08	S	S	S	S	S	S	S	S	S
7054	2011-12-02	S	S	S	S	S	S	S	S	S
7061	2012-07-11	S	S	S	S	S	R	R	S	S
7121	2010-06-09	R	I	R	R	R	R	R	R	R
7221	2011-11-25	S	I	R	R	R	R	R	R	R
7062	2009-01-26	I	S	S	I	S	S	S	S	S
7221	2012-04-04	S	I	S	S	S	S	R	S	S
7121	2008-09-27	S	S	S	S	S	S	S	S	S
7012	2010-03-01	R	S	S	R	R	R	R	R	R
7302	2007-10-23	S	S	S	S	S	S	S	R	S
7121	2009-06-18	S	I	S	I	S	S	S	R	S
7381	2007-12-19	R	S	S	R	R	S	S	S	R
7381	2007-12-19	S	S	S	R	R	S	S	S	R
7491	2007-10-01	R	R	S	R	R	S	R	R	R
6087	2008-05-22	S	I	I	S	S	S	S	I	S
6457	2012-12-07	S	S	S	S	S	S	S	S	S
7121	2008-09-20	S	S	S	I	S	S	S	S	S
6441	2007-08-09	S	S	S	R	R	R	S	S	R
7003	2009-02-19	S	S	S	I	S	R	S	S	S
7441	2013-12-21	S	S	S	S	S	S	S	S	S
6091	2009-08-03	S	S	S	I	S	S	S	S	S
6095	2013-09-05	R	I	S	R	R	R	R	R	R
6095	2013-09-05	R	R	R	R	R	R	R	R	R
6062	2013-11-06	S	S	S	S	S	S	S	S	S
7221	2008-06-12	S	S	S	S	S	I	S	S	S
7051	2010-05-10	S	S	S	I	S	R	S	S	S
7302	2012-09-13	S	I	S	R	R	R	R	R	R
7302	2012-09-19	S	I	S	R	R	R	S	R	R
7303	2011-07-10	S	S	S	S	S	S	S	S	S
7121	2007-11-28	S	S	S	R	S	S	S	R	S
7302	2009-07-06	S	I	S	I	S	S	S	I	S
7441	2007-09-25	R	R	R	R	R	R	R	R	R
7302	2013-04-04	S	I	S	S	S	S	S	S	S
7221	2011-03-14	R	I	R	R	R	R	R	R	R
6181	2010-05-25	S	S	S	I	S	S	S	R	S
7221	2011-10-06	S	I	R	R	R	R	R	R	R
7221	2012-01-20	S	I	S	R	R	R	S	R	R
7012	2012-11-21	S	I	R	S	S	S	R	R	S
7441	2009-10-03	S	I	S	S	S	R	S	R	S
7491	2009-11-06	S	R	R	R	S	R	I	R	S
7491	2009-11-06	S	I	S	R	S	R	I	I	S
7441	2009-06-29	S	S	S	S	S	S	S	S	S
7441	2009-07-21	S	I	S	S	S	S	S	R	S
7211	2009-09-28	S	S	S	S	S	S	S	S	S
7121	2008-02-07	S	S	S	I	S	S	S	S	S
7121	2008-02-07	S	I	S	I	S	S	S	R	S
6063	2008-02-28	S	I	S	S	S	R	S	R	S
7381	2007-09-06	S	S	S	S	S	S	S	S	S
7082	2013-12-18	S	S	S	S	S	S	S	S	S
7103	2009-01-31	S	S	S	S	S	S	S	S	S
7103	2010-06-14	S	S	S	S	S	S	S	S	S
7121	2009-02-02	S	S	S	S	S	S	S	S	S
7121	2009-02-16	S	I	R	S	S	S	S	R	S
7121	2008-10-13	S	S	S	R	S	S	S	S	S
7121	2008-10-16	S	R	R	R	S	S	S	R	S
7121	2008-10-20	I	S	S	R	S	R	S	S	S
7121	2008-10-27	S	I	S	I	S	R	S	R	S
7221	2010-09-07	S	S	S	I	S	S	S	S	S
7221	2010-09-27	S	R	S	I	S	S	R	R	S
7121	2008-05-19	I	S	S	I	S	S	S	S	S
7302	2010-04-10	S	R	R	S	S	S	R	R	S
7002	2012-08-20	S	S	S	S	S	S	S	S	S
7441	2009-02-10	S	I	S	R	R	R	S	I	R
7121	2011-05-26	S	I	S	S	S	S	S	S	S
7302	2011-01-25	S	I	R	R	R	R	R	R	R
7302	2011-01-28	S	I	R	I	R	R	S	R	R
7013	2007-10-01	S	S	S	R	S	R	S	R	R
7013	2007-10-16	R	S	S	R	S	R	S	R	S
7103	2009-10-15	S	S	S	I	S	S	S	S	S
6041	2013-10-31	S	S	S	S	S	R	S	S	S
7381	2011-09-26	S	S	S	S	S	R	S	S	S
6181	2012-11-15	S	S	S	S	S	S	S	S	S
7001	2007-10-08	R	R	R	R	S	R	R	R	S
7002	2012-04-02	S	S	S	I	S	R	S	S	S
6041	2012-08-08	S	S	S	S	S	S	S	S	S
7831	2012-09-26	S	S	S	S	S	S	S	S	S
7121	2009-01-15	S	S	S	S	S	S	S	S	S
7121	2009-01-15	S	I	R	S	S	I	S	R	S
7121	2009-01-19	S	I	S	S	S	S	S	R	S
7013	2011-07-28	S	S	S	R	S	S	S	S	S
7013	2012-11-21	S	S	S	S	S	S	S	S	S
6063	2011-12-12	S	I	S	R	R	R	S	R	R
6063	2011-12-21	S	S	S	R	R	R	S	S	R
7491	2013-11-22	S	S	S	S	S	S	S	S	S
7022	2012-10-19	S	I	R	R	S	S	R	R	S
7201	2011-01-27	S	S	S	S	S	S	S	S	S
7323	2011-06-27	S	I	S	I	S	S	S	R	S
7321	2011-10-09	S	I	R	R	S	R	R	R	S
7381	2008-05-16	I	S	S	I	S	S	S	I	S
7002	2008-07-31	R	R	R	R	I	R	R	R	S
7013	2008-01-02	R	R	I	R	I	R	R	R	S
7013	2008-01-10	S	I	I	R	S	R	R	R	S
7121	2011-04-28	S	S	S	S	S	S	S	S	S
7831	2012-08-16	S	S	S	S	S	S	S	S	S
7201	2008-04-12	S	S	S	S	S	S	S	S	S
7323	2011-09-01	S	S	S	I	S	R	S	S	S
7322	2011-09-19	S	R	R	I	S	S	R	R	S
7013	2007-07-28	S	S	S	R	S	S	S	R	S
6062	2010-12-24	I	S	S	I	R	S	S	S	S
6062	2011-11-12	R	I	R	R	R	R	R	R	R
7321	2010-10-20	S	R	R	I	S	S	R	R	S
7303	2010-03-03	S	I	S	I	R	R	R	R	R
7321	2008-01-03	S	I	I	R	R	R	R	R	R
7441	2011-01-22	S	S	S	I	S	S	S	S	S
7323	2011-11-23	S	S	S	R	R	I	S	S	S
7441	2011-11-27	S	I	S	I	R	R	R	R	S
7061	2007-12-13	R	R	R	R	R	R	R	R	R
7062	2007-08-21	S	S	S	R	R	R	S	S	R
7302	2010-02-15	S	I	S	R	S	S	S	R	S
7013	2009-12-16	S	S	S	S	S	S	S	S	S
7441	2011-11-10	S	S	S	S	S	S	S	S	S
7441	2011-11-21	S	R	S	S	S	S	S	R	S
7441	2011-11-25	S	R	R	S	S	S	R	R	S
7403	2011-12-13	R	S	S	S	S	R	S	S	S
7323	2010-09-27	S	S	S	S	S	S	S	S	S
6503	2012-05-14	S	S	S	S	S	S	S	S	S
7027	2007-07-18	S	S	S	S	S	S	S	S	S
7121	2013-01-31	S	S	S	S	S	S	S	S	S
7121	2013-03-04	S	R	R	S	S	I	R	R	S
7121	2013-03-18	S	I	S	R	S	I	R	R	S
7121	2013-03-25	S	I	S	S	S	I	S	R	S
7121	2013-04-11	S	I	S	R	S	S	S	R	S
7121	2013-04-15	I	R	R	R	S	I	R	R	S
7121	2013-04-15	S	I	R	S	S	S	S	R	S
7121	2013-04-23	S	R	S	S	S	I	R	R	S
7121	2013-07-01	S	R	R	R	S	R	S	R	S
7121	2013-07-08	S	I	S	R	S	I	S	R	S
7121	2013-07-11	I	R	R	R	R	R	R	R	S
7121	2013-07-11	S	R	R	R	S	S	R	R	S
7121	2013-08-05	S	S	S	S	S	S	S	S	S
7121	2013-09-05	S	R	R	R	R	R	R	R	S
7121	2013-09-05	S	R	R	R	S	R	R	R	S
7065	2011-05-17	S	S	S	I	S	S	S	S	S
7012	2008-11-01	S	S	S	I	S	S	S	S	S
7221	2010-08-16	S	S	S	R	R	S	S	S	R
7401	2012-05-19	S	S	S	I	S	S	S	S	S
7402	2012-11-17	S	I	S	R	S	S	S	S	R
7402	2012-11-19	S	S	S	R	S	S	S	R	S
7003	2011-01-26	S	S	S	S	S	S	S	S	S
7002	2011-02-14	S	S	S	I	S	S	S	R	S
7011	2013-05-10	S	S	S	S	S	S	S	S	S
7422	2011-12-23	S	S	S	S	S	S	S	S	S
7121	2010-03-13	S	I	R	S	S	S	R	R	S
7403	2009-01-20	R	S	S	S	R	S	S	S	S
6041	2010-03-02	S	S	S	S	S	S	S	S	S
7121	2013-02-04	S	I	R	S	S	R	R	R	S
7121	2009-05-21	S	S	S	S	S	S	S	S	S
6093	2011-10-10	R	I	S	R	R	R	R	R	R
7221	2012-11-10	S	S	S	S	S	S	S	S	S
7103	2010-05-03	S	S	S	S	S	S	S	S	S
7031	2010-11-12	S	I	S	R	S	R	S	S	S
7033	2010-11-15	S	I	S	R	S	R	S	R	S
7031	2011-01-28	S	I	S	R	S	R	R	R	S
7033	2011-08-01	S	I	R	R	S	R	R	R	S
7013	2011-07-23	S	S	S	S	S	S	S	S	S
6102	2010-02-22	S	S	S	I	S	R	S	S	S
7203	2009-05-27	S	S	S	S	S	S	S	R	S
7012	2008-09-11	S	S	S	S	S	S	S	S	S
6063	2008-01-10	S	I	I	R	R	R	I	R	R
7002	2011-05-02	S	S	S	S	S	S	S	S	S
7121	2008-09-29	S	S	S	S	S	S	S	S	S
7011	2013-09-10	S	S	S	S	S	S	S	S	S
7211	2012-07-23	S	S	S	S	S	S	S	S	S
7221	2007-07-11	S	S	S	S	S	S	S	S	S
7213	2010-09-20	S	S	S	S	S	S	S	S	S
7441	2013-07-23	S	S	S	S	S	S	S	S	S
7323	2013-08-22	S	I	S	S	S	S	S	R	S
7121	2011-11-17	S	S	S	R	S	R	S	S	S
6091	2008-03-30	S	S	S	I	S	S	I	R	S
7381	2010-11-01	S	S	S	I	S	S	S	S	S
6502	2008-12-05	S	S	S	S	S	S	S	S	S
7402	2010-10-05	S	S	S	S	S	S	S	S	S
6063	2008-03-31	S	S	S	S	S	S	S	S	S
7441	2010-05-08	S	I	S	S	S	S	S	S	S
7441	2010-05-10	S	I	S	R	R	R	S	R	R
6063	2011-09-27	S	I	S	R	R	R	R	R	R
7121	2012-09-20	S	I	S	R	R	R	S	S	R
7381	2010-11-01	I	I	S	I	S	S	S	S	S
7121	2011-01-15	S	I	S	R	S	R	S	R	S
7213	2011-11-12	S	I	S	I	S	S	S	R	S
7441	2008-06-06	S	S	S	S	S	S	S	S	S
7441	2008-06-09	R	S	S	I	S	R	S	S	S
7441	2008-06-24	S	I	I	R	S	R	R	R	S
7423	2008-06-27	R	R	R	I	R	R	R	R	S
7423	2008-07-07	R	R	R	I	S	R	R	R	S
7423	2008-07-07	S	I	S	I	S	R	S	R	S
6062	2007-10-02	S	S	S	S	S	S	S	S	S
6062	2007-11-01	S	S	S	R	S	S	S	S	S
7831	2013-07-12	S	S	S	S	S	S	S	S	S
7013	2012-08-25	S	S	S	S	S	S	S	S	S
6442	2008-02-07	S	S	S	S	S	S	S	S	S
7221	2011-03-21	S	I	S	R	R	R	R	R	R
7403	2007-12-04	S	S	S	R	S	S	S	S	S
7121	2011-12-09	R	I	S	R	R	R	S	S	S
6041	2013-06-30	S	I	S	R	R	S	S	R	R
6102	2007-10-02	S	S	S	R	S	S	S	S	S
6102	2008-11-15	S		S	S		S		S	S
7013	2010-04-14	S	I	S	S	S	S	S	S	S
7221	2008-10-06	S	S	S	S	S	S	S	S	S
7422	2008-01-28	S	S	S	S	S	S	S	S	S
7221	2011-12-02	S	S	S	S	S	S	S	S	S
7003	2009-06-09	S	S	S	I	S	R	S	S	S
7013	2009-02-06	R	S	S	I	S	S	S	S	S
7002	2012-08-27	S	I	R	R	R	R	R	R	R
7002	2012-09-25	S	I	S	R	R	R	R	R	R
7441	2010-04-18	S	S	S	S	S	S	S	S	S
7221	2010-07-27	S	S	S	I	S	S	S	S	S
7221	2010-12-27	S	R	S	I	S	S	S	R	S
7221	2011-01-25	S	I	R	R	S	R	R	R	S
6063	2007-12-04	S	S	S	S	S	S	S	S	S
6063	2007-12-11	S	S	S	S	S	R	S	S	S
7121	2013-11-15	S	S	S	S	S	S	S	S	S
7121	2013-11-28	S	S	S	S	S	R	S	S	S
7003	2010-09-07	S	S	S	S	S	S	S	S	S
7003	2013-09-09	I	I	R	R	R	R	R	R	R
7403	2007-07-03	S	S	S	R	S	S	S	S	R
7403	2007-07-10	S	S	S	R	S	S	S	R	S
7403	2007-07-10	S	S	S	S	S	R	S	S	S
7403	2007-07-17	S	R	R	R	S	S	R	R	S
7403	2007-08-07	S	S	S	S	S	R	S	S	S
7403	2007-10-02	S	S	S	R	S	S	S	R	R
7403	2007-10-09	S	S	S	S	S	R	S	S	S
7403	2007-10-09	S	S	S	R	S	S	S	R	S
7403	2007-10-23	S	R	S	R	S	R	S	R	S
7403	2007-12-26	S	S	S	S	S	S	S	S	S
7121	2012-06-09	S	S	S	S	S	R	S	S	S
7121	2008-04-21	S	S	S	S	S	S	S	S	S
7103	2008-10-14	S	S	S	I	S	S	S	S	S
7831	2010-04-08	S	I	S	I	S	S	S	R	S
7121	2010-07-26	S	R	S	I	S	S	S	R	S
6041	2010-02-20	S	I	S	S	S	S	S	R	S
6503	2008-07-18	S	S	S	R	S	R	S	I	S
6503	2009-12-22	S	I	R	R	S	R	I	R	S
7221	2012-09-03	S	S	S	R	S	S	S	S	S
6503	2010-10-26	S	S	S	S	S	S	S	S	S
6502	2007-10-20	S	S	S	S	S	S	S	S	S
7212	2010-12-06	S	S	S	I	S	S	S	S	S
6610	2010-08-05	S	S	S	S	S	S	S	S	S
7491	2008-04-07	S	I	S	S	S	S	I	R	S
7062	2007-07-07	S	S	S	R	R	R	R	R	R
7301	2009-12-31	S	S	S	S	S	S	S	S	S
6442	2009-04-28	S	S	S	S	S	S	S	S	S
7121	2012-02-20	S	I	S	R	R	R	R	R	R
7121	2012-02-22	S	I	R	R	R	R	R	R	R
7121	2012-03-12	S	I	S	R	R	R	S	R	R
7121	2012-04-02	S	S	S	R	R	R	S	S	R
7011	2010-08-01	R	I	S	I	S	S	S	S	S
7011	2010-08-01	R	I	S	I	R	R	S	S	R
7051	2013-04-25	S	I	S	S	S	S	S	S	S
7491	2011-10-28	S	S	S	R	R	R	R	R	R
7441	2013-02-08	S	I	S	I	S	S	S	R	S
7011	2011-08-19	S	S	S	S	S	S	S	S	S
7221	2010-03-30	S	S	S	S	S	S	S	S	S
7121	2009-03-24	S	S	S	I	S	S	S	S	S
6102	2007-10-06	S	R	S	S	S	S	S	R	S
7065	2012-02-06	S	I	S	I	S	S	S	S	S
6087	2010-09-02	S	S	S	S	S	S	S	S	S
6091	2012-03-17	S	I	S	S	S	R	S	R	S
6087	2012-05-24	S	I	R	S	R	R	R	R	S
6101	2012-12-03	R	R	R	S	R	R	R	R	R
7012	2012-08-30	S	S	S	I	S	S	S	S	S
6102	2009-07-08	S	S	S	S	S	S	S	S	S
7061	2013-01-10	S	I	S	S	S	R	S	S	S
7491	2011-01-21	S	I	S	R	S	S	R	R	S
7491	2011-01-21	S	I	S	R	S	S	S	R	S
7421	2012-09-25	S	I	S	S	R	R	R	R	R
7121	2012-03-12	S	S	S	S	S	R	S	S	S
7033	2012-07-05	S	I	S	R	S	R	S	R	S
6041	2011-01-31	S	S	S	S	S	S	S	S	S
7213	2011-06-13	S	S	S	S	S	S	S	S	S
7301	2009-10-03	S	S	S	R	S	S	S	S	S
7221	2008-06-23	S	I	I	R	R	R	R	R	R
7003	2009-12-26	I	R	R	R	R	R	I	R	R
7003	2009-12-29	R	I	S	R	R	R	I	R	R
7441	2010-07-30	S	S	S	S	S	S	S	S	S
6062	2008-09-08	S	S	S	S	S	R	S	I	S
6062	2008-10-24	S	R	R	I	S	S	I	R	S
6062	2008-10-24	S	S	S	S	S	S	S	S	S
6503	2009-10-28	S	S	S	S	S	S	S	S	S
6091	2008-11-10	S	R	R	S	S	S	S	R	S
7381	2009-06-30	S	I	S	I	S	R	S	S	S
7491	2009-07-08	S	S	S	I	S	S	S	S	S
7121	2013-01-07	S	S	S	S	S	S	S	S	S
7403	2007-07-17	S	S	S	R	R	S	S	R	R
7121	2009-08-24	S	I	S	S	S	S	S	S	S
7403	2009-11-05	R	S	R	R	R	R	S	R	R
7121	2013-02-25	S	I	S	S	S	S	S	R	S
7221	2009-04-20	S	I	S	I	S	S	S	S	S
7022	2011-09-13	S	I	S	R	S	R	S	S	S
7003	2008-07-22	R	R	S	R	R	R	R	R	R
7212	2007-08-13	S	S	S	S	S	S	S	R	S
7212	2007-08-21	S	S	S	S	S	S	S	S	S
7013	2010-03-06	S	S	S	S	S	S	S	S	S
7321	2009-08-30	S	I	S	R	S	S	S	I	S
7022	2008-12-26	S	S	S	S	S	S	S	S	S
7302	2011-09-13	S	R	R	R	S	S	S	R	S
6063	2011-09-21	I	R	R	R	R	S	R	R	R
7221	2013-10-11	S	S	S	S	S	S	S	S	S
7221	2008-11-10	R	S	S	R	R	R	R	R	R
7221	2009-12-28	S	I	S	S	S	S	S	S	S
7221	2010-01-04	S	R	R	S	S	I	R	R	S
7121	2010-09-08	S	R	R	S	S	I	R	R	S
7403	2012-08-30	S	S	S	R	S	R	S	R	S
7301	2010-02-09	S	S	S	S	S	S	S	S	S
6041	2012-02-18	S	S	S	S	S	S	S	S	S
7022	2011-04-21	S	S	S	S	S	S	S	S	S
7203	2007-08-11	S	S	S	S	S	S	S	S	S
7213	2007-12-04	S	S	S	R	S	S	S	S	S
7121	2007-12-24	S	R	R	S	S	S	R	R	S
6063	2009-01-02	S	R	S	S	R	S	R	R	R
6063	2009-01-02	R	R	R	S	R	S	I	R	R
6063	2009-01-21	I	R	R	I	S	S	R	R	S
7121	2009-04-08	S	R	R	I	R	R	R	R	R
6041	2009-04-08	S	I	S	S	R	R	R	R	R
7121	2009-04-13	R	R	R	I	R	R	R	R	R
7401	2011-11-22	R	S	S	I	R	S	S	S	R
7423	2008-02-07	S	I	S	S	S	I	S	R	S
7302	2011-10-16	S	S	S	R	S	S	S	S	S
6087	2007-09-28	S	S	S	S	S	S	S	S	S
7831	2011-07-01	S	I	S	S	R	R	S	R	R
6062	2012-10-10	S	S	S	S	S	S	S	S	S
7403	2007-07-10	S	S	S	S	S	S	R	R	S
7403	2007-07-10	S	R	R	R	S	S	R	R	S
7403	2007-07-10	S	S	S	R	S	S	S	R	S
7403	2007-08-07	S	R	R	R	S	S	R	R	S
7403	2007-09-18	R	R	R	R	S	S	R	R	S
7403	2007-09-25	S	R	R	R	S	S	R	S	S
7403	2007-10-09	S	R	R	R	S	S	R	R	S
7403	2007-12-11	R	R	S	R	S	S	R	R	S
6447	2011-10-09	S	S	S	S	S	S	S	S	S
7121	2010-11-05	S	S	S	R	S	S	S	S	S
7491	2008-08-11	S	S	S	S	S	S	S	S	S
7221	2009-10-20	S	S	S	S	S	S	S	S	S
7301	2007-10-19	S	S	S	S	S	S	S	R	S
7121	2010-11-12	S	S	S	S	S	S	S	S	S
7121	2010-11-24	S	I	S	I	S	S	S	R	S
7061	2013-10-11	S	S	S	S	S	R	S	R	S
7061	2007-08-02	S	S	S	S	S	S	S	S	S
7061	2007-08-08	S	S	S	R	R	S	R	R	R
7221	2011-08-25	S	S	S	S	S	S	S	S	S
6503	2012-01-06	S	S	S	S	S	S	S	S	S
7022	2007-10-01	S	R	R	R	R	R	R	R	R
7022	2007-10-23	R	R	R	R	R	R	R	R	R
7321	2011-11-01	S	S	S	S	S	S	S	S	S
7003	2009-05-12	S	S	S	R	R	R	S	I	R
7213	2010-09-24	S	I	S	I	S	S	S	R	S
7003	2009-01-05	R	I	S	R	R	R	S	I	R
7321	2008-08-19	R	I	S	I	S	R	I	I	S
7321	2008-08-26	S	I	I	I	S	R	R	R	S
7321	2008-08-26	S	S	S	I	S	R	S	R	S
6181	2007-12-04	S	S	S	S	S	S	S	S	S
7491	2007-08-18	S	S	S	S	S	S	S	S	S
7013	2012-02-28	S	S	S	S	S	S	S	S	S
6062	2013-02-13	S	I	R	S	S	S	R	R	S
7061	2012-08-13	S	S	S	S	S	R	S	S	S
7002	2012-05-21	S	I	S	R	R	R	R	R	R
7033	2007-12-19	S	R	R	R	R	R	R	R	R
7003	2013-07-10	S	S	S	S	S	S	S	S	S
7221	2008-01-03	R	S	S	I	I	S	S	S	S
7831	2008-11-22	S	S	S	S	S	S	S	S	S
7003	2009-11-30	S	S	S	S	S	S	S	S	S
7003	2009-12-21	R	R	R	R	R	R	R	R	R
7221	2008-09-25	S	S	S	S	S	S	S	S	S
7121	2009-01-17	S	S	S	I	S	S	S	S	S
6087	2011-01-29	S	S	S	S	S	S	S	S	S
7011	2012-12-24	S	S	S	S	S	S	S	S	S
7441	2009-06-02	S	I	S	R	R	R	S	I	R
7213	2010-05-19	I	I	S	R	R	R	R	R	R
7213	2012-07-05	S	S	S	S	S	S	S	S	S
6101	2012-10-25	S	S	S	S	S	R	S	S	S
7203	2012-09-07	S	S	S	S	S	S	S	S	S
7103	2012-08-03	S	R	R	R	R	R	R	R	R
7012	2012-09-11	R	S	S	R	R	R	R	R	R
6203	2012-07-18	S	S	S	S	S	R	S	S	S
6203	2012-08-05	S	S	S	S	S	S	S	S	S
6063	2012-07-31	S	S	S	S	S	S	S	R	S
[truncated: 1,468 more rows]
